# Supplementary material for: zDHHC-Mediated S-Palmitoylation in Skin Health and Its Targeting as a Treatment Perspective
Source: Int J Mol Sci. 2025 Feb 15;26(4):1673. doi: 10.3390/ijms26041673 (PMC11854935; doi:10.3390/ijms26041673)
Supplement: Supplementary file 1 [file ijms-26-01673-s001.zip]

Archive with 18 entries (18 files):
- Supplementary_File_S1.xlsx
- Supplementary_File_S10.xls
- Supplementary_File_S11.xlsx
- Supplementary_File_S12.xlsx
- Supplementary_File_S13.xlsx
- Supplementary_File_S14.xlsx
- Supplementary_File_S15.xlsx
- Supplementary_File_S16.pdf
- Supplementary_File_S17.xlsx
- Supplementary_File_S18.pdf
- Supplementary_File_S2.xlsx
- Supplementary_File_S3.xlsx
- Supplementary_File_S4.xlsx
- Supplementary_File_S5.xlsx
- Supplementary_File_S6.xlsx
- Supplementary_File_S7.xlsx
- Supplementary_File_S8.xls
- Supplementary_File_S9.xls
