# Supplementary material for: zDHHC-Mediated S-Palmitoylation in Skin Health and Its Targeting as a Treatment Perspective
Source: Int J Mol Sci. 2025 Feb 15;26(4):1673. doi: 10.3390/ijms26041673 (PMC11854935; doi:10.3390/ijms26041673)
Supplement: Supplementary file 1 [file ijms-26-01673-s001.zip › Supplementary_File_S1.xlsx]

## Sheet: Treatments_STATPEARLS
Skin Conditions	PMID	STATPEARLS Access Date	STATPEARLS Description of Condition	Treatment from STATPEARLS
Acne Vulgaris	29083670	2024-09-08	Lesions that are non-inflammatory or inflammatory arising from the pilosebaceous unit	Topical retinoids, benzoyl peroxide, topical clindamycin, topical erythromycin, azelaic acid, topical salicylic acid, oral isotretinoin, oral antibiotics, oral hormonal therapies
Alopecia Areata	30725685	2024-09-08	Autoimmune disorder affecting nails and anagen follicles of the hair, resulting in loss of hair	Intralesional or topical corticosteroids, immunotherapy, JAK inhibitors
Atopic Dermatitis	28846349	2024-09-08	Common eczematous skin inflammatory condition associated with pruritus and skin dryness	Emollients, ointments, topical steroids, non-steroidal agents (tacrolimus or pimecrolimus, crisaborole), systemic agents (phototherapy, cyclosporine, azathioprine, mycophenolate mofetil, methotrexate), biologicals (dupilumab), bleach baths, probiotics
Epidermolysis Bullosa	38261681	2024-09-08	Fragility of skin to mechanical stressors leading to formation of blisters, ulcers, and erosions	Hindering exposure to stressors of mechanical nature, reduction of humidity and heat, use of ointments and antiseptic solutions, topical corticosteroids, beremagene gegerpavec topical gene therapy, oleogel-S10
Hidradenitis Suppurativa	30521288	2024-09-08	Inflammatory lesions associated with pain	Topical antibiotics (clindamycin, tetracycline), adalimumab, secukinumab, infliximab, acitritin, antiandrogen (spironolactone), metformin, surgical management (if severe), localized laser therapy, pulsed light therapy
Ichthyosis Vulgaris	32965989	2024-09-08	Filaggrin mutations leading to defective skin barrier function associated with skin scaling	Skin hydration, topical ointment, topical retinoids, topical steroids
Pemphigus Vulgaris	32809695	2024-09-08	Autoimmune disorder leading to formation of blisters	Systemic corticosteroids, anti-CD20 monoclonal antibodies (ofatumumab or rituximab), steroid-sparing immunosuppressives (azathioprine or mycophenolate mofetril), intravenous immunoglobulin, cyclophosphamide, dapsone, immunoadsorption, methotrexate
Psoriasis	28846344	2024-09-08	Characterized by skin inflammation and hyperkeratosis	Emmolients, moisturizers, coal tar, dithranol, corticosteroids, vitamin D analog, retinoids, methotrexate, cyclosporine, phototherapy, biologicals such as infliximab, adalimumab, etanercept, interleukin antagonists
Rosacea	32491506	2024-09-08	Inflammatory skin condition characterized by erythema, facial papules, flushing	pH-balanced skin cleansers, sunscreen, brimonidine, oxymetazoline, ivermectin ointment, metronidazole ointment
Scleroderma	30726020	2024-09-08	Hyperkeratosis patches	Cyclophosphamide, mycophenolate mofetil, methotrexate, azathioprine, hydroxychloroquine
Vitiligo	32644575	2024-09-08	Non-pigmented skin due to melanocyte loss	Corticosteroids, inhibitors of calcineurin, vitamin D analogs, phototherapy, tacrolimus, afamelanotide, JAK inhibitors, ruxolitinib, surgical treatment
Malignant Melanoma	29262210	2024-09-08	Melanocyte transformation	Surgery, radiation therapy, adjuvant immunotherapy, targeted therapy
Basal Cell Skin Carcinoma	29494046	2024-09-08	Skin damaged by sun characterized by pink papules	Surgery, radiation therapy, photodynamic therapy, topical therapy, systemic treatments (Vismodegib)
Cutaneous Squamous Cell Carcinoma	28722968	2024-09-08	Papules that are scaly with increased pigmentation and erythematous	Surgery, radiation therapy, 5-fluorouracil ointment, imiquimod ointment, photodynamic therapy, chemotherapy, EGFR inhibitors, immunotherapy
