# Supplementary material for: zDHHC-Mediated S-Palmitoylation in Skin Health and Its Targeting as a Treatment Perspective
Source: Int J Mol Sci. 2025 Feb 15;26(4):1673. doi: 10.3390/ijms26041673 (PMC11854935; doi:10.3390/ijms26041673)
Supplement: Supplementary file 1 [file ijms-26-01673-s001.zip › Supplementary_File_S10.xls]

## Sheet: cancer_types_summary_PLSCR1_Can
Cancer Study	Alteration Frequency	Alteration Type	Alteration Count
Basal Cell Carcinoma (UNIGE, Nat Genet 2016)	5.55556	mutated	7
Cutaneous Squamous Cell Carcinoma (MD Anderson, Clin Cancer Res 2014)	10.2564	mutated	4
Cutaneous Squamous Cell Carcinoma (UOW, Front Oncol 2022)	8	mutated	2
Cutaneous Squamous Cell Carcinoma (UCSF, NPJ Genom Med 2021)	4.81928	mutated	4
Acral Melanoma (TGEN, Genome Res 2017)	2.63158	homdel	1
Metastatic Melanoma (UCLA, Cell 2016)	5.26316	amp	2
Skin Cutaneous Melanoma (Broad, Cell 2012)	1.65289	mutated	2
Skin Cutaneous Melanoma(Broad, Cancer Discov 2014)	1.28205	mutated	1
Metastatic Melanoma (DFCI, Science 2015)	1.81818	amp	2
Metastatic Melanoma (DFCI, Science 2015)	1.81818	mutated	2
Melanoma (MSK, NEJM 2014)	4.6875	amp	3
Skin Cutaneous Melanoma (TCGA, Firehose Legacy)	0.446429	homdel	2
Skin Cutaneous Melanoma (TCGA, Firehose Legacy)	0.223214	amp	1
Cutaneous Melanoma (TCGA, GDC)	0.423729	amp	2
Skin Cutaneous Melanoma (TCGA, PanCancer Atlas)	0.45045	homdel	2
Skin Cutaneous Melanoma (TCGA, PanCancer Atlas)	0.225225	amp	1
Skin Cutaneous Melanoma (TCGA, PanCancer Atlas)	0.675676	mutated	3
Skin Cutaneous Melanoma (Yale, Nat Genet 2012)	0.680272	mutated	1

## Sheet: cancer_types_summary_PLSCR2_Can
Cancer Study	Alteration Frequency	Alteration Type	Alteration Count
Basal Cell Carcinoma (UNIGE, Nat Genet 2016)	2.38095	mutated	3
Cutaneous Squamous Cell Carcinoma (MD Anderson, Clin Cancer Res 2014)	5.12821	mutated	2
Cutaneous Squamous Cell Carcinoma (UOW, Front Oncol 2022)	12	mutated	3
Cutaneous Squamous Cell Carcinoma (UCSF, NPJ Genom Med 2021)	1.20482	mutated	1
Desmoplastic Melanoma (Broad Institute, Nat Genet 2015)	5	mutated	1
Metastatic Melanoma (DFCI, Nature Medicine 2019)	3.47222	mutated	5
Acral Melanoma (TGEN, Genome Res 2017)	2.63158	homdel	1
Metastatic Melanoma (UCLA, Cell 2016)	5.26316	amp	2
Metastatic Melanoma (UCLA, Cell 2016)	2.63158	mutated	1
Skin Cutaneous Melanoma (Broad, Cell 2012)	2.47934	mutated	3
Skin Cutaneous Melanoma(Broad, Cancer Discov 2014)	1.28205	mutated	1
Metastatic Melanoma (DFCI, Science 2015)	1.81818	amp	2
Metastatic Melanoma (DFCI, Science 2015)	2.72727	mutated	3
Melanoma (MSK, NEJM 2014)	4.6875	amp	3
Melanoma (MSK, NEJM 2014)	4.6875	mutated	3
Skin Cutaneous Melanoma (TCGA, Firehose Legacy)	0.446429	homdel	2
Skin Cutaneous Melanoma (TCGA, Firehose Legacy)	0.223214	amp	1
Skin Cutaneous Melanoma (TCGA, Firehose Legacy)	2.23214	mutated	10
Cutaneous Melanoma (TCGA, GDC)	0.423729	amp	2
Cutaneous Melanoma (TCGA, GDC)	2.33051	mutated	11
Skin Cutaneous Melanoma (TCGA, PanCancer Atlas)	0.45045	homdel	2
Skin Cutaneous Melanoma (TCGA, PanCancer Atlas)	0.225225	amp	1
Skin Cutaneous Melanoma (TCGA, PanCancer Atlas)	4.05405	mutated	18
Melanomas (TCGA, Cell 2015)	2.31214	mutated	8
Skin Cutaneous Melanoma (Yale, Nat Genet 2012)	1.36054	mutated	2

## Sheet: cancer_types_summary_PLSCR3_Can
Cancer Study	Alteration Frequency	Alteration Type	Alteration Count
Metastatic Melanoma (UCLA, Cell 2016)	10.5263	homdel	4
Skin Cutaneous Melanoma(Broad, Cancer Discov 2014)	7.69231	mutated	6
Melanoma (MSK, NEJM 2014)	1.5625	homdel	1
Melanoma (MSK, NEJM 2014)	1.5625	amp	1
Skin Cutaneous Melanoma (TCGA, Firehose Legacy)	0.446429	homdel	2
Skin Cutaneous Melanoma (TCGA, Firehose Legacy)	0.446429	mutated	2
Cutaneous Melanoma (TCGA, GDC)	0.211864	homdel	1
Skin Cutaneous Melanoma (TCGA, PanCancer Atlas)	0.45045	homdel	2
Melanomas (TCGA, Cell 2015)	0.578035	mutated	2

## Sheet: cancer_types_summary_PLSCR4_Can
Cancer Study	Alteration Frequency	Alteration Type	Alteration Count
Basal Cell Carcinoma (UNIGE, Nat Genet 2016)	1.5873	mutated	2
Cutaneous Squamous Cell Carcinoma (UOW, Front Oncol 2022)	4	mutated	1
Cutaneous Squamous Cell Carcinoma (UCSF, NPJ Genom Med 2021)	1.20482	mutated	1
Desmoplastic Melanoma (Broad Institute, Nat Genet 2015)	5	mutated	1
Metastatic Melanoma (DFCI, Nature Medicine 2019)	0.694444	mutated	1
Acral Melanoma (TGEN, Genome Res 2017)	2.63158	homdel	1
Metastatic Melanoma (UCLA, Cell 2016)	5.26316	amp	2
Skin Cutaneous Melanoma(Broad, Cancer Discov 2014)	6.41026	mutated	5
Metastatic Melanoma (DFCI, Science 2015)	1.81818	amp	2
Metastatic Melanoma (DFCI, Science 2015)	1.81818	mutated	2
Melanoma (MSK, NEJM 2014)	4.6875	amp	3
Melanoma (MSK, NEJM 2014)	1.5625	mutated	1
Skin Cutaneous Melanoma (TCGA, Firehose Legacy)	0.446429	homdel	2
Skin Cutaneous Melanoma (TCGA, Firehose Legacy)	0.223214	amp	1
Skin Cutaneous Melanoma (TCGA, Firehose Legacy)	1.33929	mutated	6
Cutaneous Melanoma (TCGA, GDC)	0.423729	amp	2
Cutaneous Melanoma (TCGA, GDC)	1.48305	mutated	7
Skin Cutaneous Melanoma (TCGA, PanCancer Atlas)	0.45045	homdel	2
Skin Cutaneous Melanoma (TCGA, PanCancer Atlas)	0.225225	amp	1
Skin Cutaneous Melanoma (TCGA, PanCancer Atlas)	2.47748	mutated	11
Melanomas (TCGA, Cell 2015)	1.7341	mutated	6
Skin Cutaneous Melanoma (Yale, Nat Genet 2012)	0.680272	mutated	1

## Sheet: cancer_types_summary_PLSCR5_Can
Cancer Study	Alteration Frequency	Alteration Type	Alteration Count
Basal Cell Carcinoma (UNIGE, Nat Genet 2016)	4.7619	mutated	6
Cutaneous Squamous Cell Carcinoma (MD Anderson, Clin Cancer Res 2014)	5.12821	mutated	2
Cutaneous Squamous Cell Carcinoma (UOW, Front Oncol 2022)	20	mutated	5
Cutaneous Squamous Cell Carcinoma (UCSF, NPJ Genom Med 2021)	3.61446	mutated	3
Metastatic Melanoma (DFCI, Nature Medicine 2019)	1.38889	mutated	2
Acral Melanoma (TGEN, Genome Res 2017)	2.63158	homdel	1
Metastatic Melanoma (UCLA, Cell 2016)	5.26316	amp	2
Metastatic Melanoma (DFCI, Science 2015)	1.81818	amp	2
Metastatic Melanoma (DFCI, Science 2015)	0.909091	mutated	1
Melanoma (MSK, NEJM 2014)	4.6875	amp	3
Melanoma (MSK, NEJM 2014)	3.125	mutated	2
Skin Cutaneous Melanoma (TCGA, Firehose Legacy)	0.446429	homdel	2
Skin Cutaneous Melanoma (TCGA, Firehose Legacy)	0.223214	amp	1
Skin Cutaneous Melanoma (TCGA, Firehose Legacy)	0.223214	mutated	1
Cutaneous Melanoma (TCGA, GDC)	0.423729	amp	2
Cutaneous Melanoma (TCGA, GDC)	0.423729	mutated	2
Skin Cutaneous Melanoma (TCGA, PanCancer Atlas)	0.45045	homdel	2
Skin Cutaneous Melanoma (TCGA, PanCancer Atlas)	0.225225	amp	1
Skin Cutaneous Melanoma (TCGA, PanCancer Atlas)	0.900901	mutated	4
Melanomas (TCGA, Cell 2015)	0.578035	mutated	2

## Sheet: cancer_types_summary_ANO6_Cance
Cancer Study	Alteration Frequency	Alteration Type	Alteration Count
Basal Cell Carcinoma (UNIGE, Nat Genet 2016)	11.1111	mutated	14
Cutaneous Squamous Cell Carcinoma (MD Anderson, Clin Cancer Res 2014)	15.3846	mutated	6
Cutaneous Squamous Cell Carcinoma (UOW, Front Oncol 2022)	24	mutated	6
Cutaneous Squamous Cell Carcinoma (UCSF, NPJ Genom Med 2021)	7.22892	mutated	6
Desmoplastic Melanoma (Broad Institute, Nat Genet 2015)	5	mutated	1
Metastatic Melanoma (DFCI, Nature Medicine 2019)	5.55556	mutated	8
Acral Melanoma (TGEN, Genome Res 2017)	2.63158	mutated	1
Metastatic Melanoma (UCLA, Cell 2016)	2.63158	amp	1
Skin Cutaneous Melanoma (Broad, Cell 2012)	1.65289	mutated	2
Skin Cutaneous Melanoma(Broad, Cancer Discov 2014)	3.84615	mutated	3
Metastatic Melanoma (DFCI, Science 2015)	0.909091	amp	1
Metastatic Melanoma (DFCI, Science 2015)	2.72727	mutated	3
Melanoma (MSK, NEJM 2014)	3.125	homdel	2
Melanoma (MSK, NEJM 2014)	1.5625	amp	1
Melanoma (MSK, NEJM 2014)	1.5625	mutated	1
Skin Cutaneous Melanoma (TCGA, Firehose Legacy)	0.892857	amp	4
Skin Cutaneous Melanoma (TCGA, Firehose Legacy)	0.446429	mutated	2
Cutaneous Melanoma (TCGA, GDC)	0.211864	multiple	1
Cutaneous Melanoma (TCGA, GDC)	1.05932	amp	5
Cutaneous Melanoma (TCGA, GDC)	0.635593	mutated	3
Skin Cutaneous Melanoma (TCGA, PanCancer Atlas)	0.45045	multiple	2
Skin Cutaneous Melanoma (TCGA, PanCancer Atlas)	0.45045	amp	2
Skin Cutaneous Melanoma (TCGA, PanCancer Atlas)	1.8018	mutated	8
Melanomas (TCGA, Cell 2015)	0.578035	mutated	2
Skin Cutaneous Melanoma (Yale, Nat Genet 2012)	2.04082	mutated	3

## Sheet: cancer_types_summary_XKR8_Cance
Cancer Study	Alteration Frequency	Alteration Type	Alteration Count
Basal Cell Carcinoma (UNIGE, Nat Genet 2016)	0.793651	mutated	1
Cutaneous Squamous Cell Carcinoma (UOW, Front Oncol 2022)	4	mutated	1
Cutaneous Squamous Cell Carcinoma (UCSF, NPJ Genom Med 2021)	2.40964	mutated	2
Desmoplastic Melanoma (Broad Institute, Nat Genet 2015)	5	mutated	1
Metastatic Melanoma (DFCI, Nature Medicine 2019)	1.38889	mutated	2
Metastatic Melanoma (UCLA, Cell 2016)	2.63158	homdel	1
Skin Cutaneous Melanoma(Broad, Cancer Discov 2014)	3.84615	mutated	3
Metastatic Melanoma (DFCI, Science 2015)	2.72727	amp	3
Metastatic Melanoma (DFCI, Science 2015)	0.909091	mutated	1
Melanoma (MSK, NEJM 2014)	1.5625	homdel	1
Melanoma (MSK, NEJM 2014)	1.5625	amp	1
Skin Cutaneous Melanoma (TCGA, Firehose Legacy)	0.223214	homdel	1
Skin Cutaneous Melanoma (TCGA, Firehose Legacy)	0.892857	amp	4
Cutaneous Melanoma (TCGA, GDC)	1.27119	amp	6
Cutaneous Melanoma (TCGA, GDC)	0.211864	mutated	1
Skin Cutaneous Melanoma (TCGA, PanCancer Atlas)	0.225225	homdel	1
Skin Cutaneous Melanoma (TCGA, PanCancer Atlas)	0.225225	amp	1
Skin Cutaneous Melanoma (TCGA, PanCancer Atlas)	1.35135	mutated	6

## Sheet: Updated_PLSCR1
Cancer Study	Method Description	Alteration Frequency	Alteration Type	Alteration Count (# of Cases)
Basal Cell Carcinoma (UNIGE, Nat Genet 2016)	Whole-exome sequencing of 126 basal cell carcinoma tumor/normal pairs; targeted sequencing of 163 sporadic samples (40 tumor/normal pairs) and 4 Gorlin symdrome basal cell carcinomas.	5.55556	mutated	7
Cutaneous Squamous Cell Carcinoma (MD Anderson, Clin Cancer Res 2014)	Whole-exome sequencing of tumor/normal pairs from 39 aggressive cutaneous squamous cell carcinoma cases.	10.2564	mutated	4
Cutaneous Squamous Cell Carcinoma (UOW, Front Oncol 2022)	Whole genome sequencing of 25 metastatic cutaneous squamous cell carcinoma and their matched normals. Generated by the Ranson Lab 2022.	8	mutated	2
Cutaneous Squamous Cell Carcinoma (UCSF, NPJ Genom Med 2021)	Catalogue of driver genes in cutaneous squamous cell carcinoma. Meta-analysis of 105 normal/tumor pairs.	4.81928	mutated	4
Acral Melanoma (TGEN, Genome Res 2017)	Whole exome sequencing and transcriptome analysis of 34 Acral Melanoma patients (33 with matched normals).	2.63158	homdel	1
Metastatic Melanoma (UCLA, Cell 2016)	Whole-exome sequencing of 38 pretreated (pembrolizumab, nivolumab) melanoma tumor-normal pairs.	5.26316	amp	2
Skin Cutaneous Melanoma (Broad, Cell 2012)	Whole-exome sequencing of 121 melanoma samples with matched normals.	1.65289	mutated	2
Skin Cutaneous Melanoma (Broad, Cancer Discov 2014)	Exome Sequencing of tumors (with matched normals) from 45 patients with BRAFV600-mutant metastatic melanoma who received vemurafenib or dabrafenib monotherapy.	1.28205	mutated	1
Metastatic Melanoma (DFCI, Science 2015)	Whole-exome sequencing of 110 metastatic melanoma tumor-normal pairs.	1.81818	amp	2
		1.81818	mutated	2
Melanoma (MSK, NEJM 2014)	Whole-exome sequencing of 64 pretreated (ipilimumab or tremelimumab) melanoma tumor-normal pairs.	4.6875	amp	3
Skin Cutaneous Melanoma (TCGA, Firehose Legacy)	TCGA Skin Cutaneous Melanoma. Source data from GDAC Firehose. Previously known as TCGA Provisional.	0.446429	homdel	2
		0.223214	amp	1
Cutaneous Melanoma (TCGA, GDC)	TCGA Cutaneous Melanoma. Source data from GDC and generated in Jul 2024 using ISB-CGC BigQuery tables.	0.423729	amp	2
Skin Cutaneous Melanoma (Yale, Nat Genet 2012)	Exome sequencing of 147 melanoma samples with 99 matched normals.	0.680272	mutated	1

## Sheet: Updated_PLSCR2
Cancer Study	Method Description	Alteration Frequency	Alteration Type	Alteration Count (# of Cases)
Basal Cell Carcinoma (UNIGE, Nat Genet 2016)	Whole-exome sequencing of 126 basal cell carcinoma tumor/normal pairs; targeted sequencing of 163 sporadic samples (40 tumor/normal pairs) and 4 Gorlin symdrome basal cell carcinomas.	2.38095	mutated	3
Cutaneous Squamous Cell Carcinoma (MD Anderson, Clin Cancer Res 2014)	Whole-exome sequencing of tumor/normal pairs from 39 aggressive cutaneous squamous cell carcinoma cases.	5.12821	mutated	2
Cutaneous Squamous Cell Carcinoma (UOW, Front Oncol 2022)	Whole genome sequencing of 25 metastatic cutaneous squamous cell carcinoma and their matched normals. Generated by the Ranson Lab 2022.	12	mutated	3
Cutaneous Squamous Cell Carcinoma (UCSF, NPJ Genom Med 2021)	Catalogue of driver genes in cutaneous squamous cell carcinoma. Meta-analysis of 105 normal/tumor pairs.	1.20482	mutated	1
Desmoplastic Melanoma (Broad Institute, Nat Genet 2015)	Exome/Whole Genome sequencing of 20 desmoplastic melanoma tumor/normal pairs.	5	mutated	1
Metastatic Melanoma (DFCI, Nature Medicine 2019)	Whole-exome sequencing of 144 pre-treatment samples from 144 patients with metastatic melanoma treated with anti-PD1 ICB.	3.47222	mutated	5
Acral Melanoma (TGEN, Genome Res 2017)	Whole exome sequencing and transcriptome analysis of 34 Acral Melanoma patients (33 with matched normals).	2.63158	homdel	1
Metastatic Melanoma (UCLA, Cell 2016)	Whole-exome sequencing of 38 pretreated (pembrolizumab, nivolumab) melanoma tumor-normal pairs.	5.26316	amp	2
		2.63158	mutated	1
Skin Cutaneous Melanoma (Broad, Cell 2012)	Whole-exome sequencing of 121 melanoma samples with matched normals.	2.47934	mutated	3
Skin Cutaneous Melanoma(Broad, Cancer Discov 2014)	Exome Sequencing of tumors (with matched normals) from 45 patients with BRAFV600-mutant metastatic melanoma who received vemurafenib or dabrafenib monotherapy.	1.28205	mutated	1
Metastatic Melanoma (DFCI, Science 2015)	Whole-exome sequencing of 110 metastatic melanoma tumor-normal pairs.	1.81818	amp	2
		2.72727	mutated	3
Melanoma (MSK, NEJM 2014)	Whole-exome sequencing of 64 pretreated (ipilimumab or tremelimumab) melanoma tumor-normal pairs.	4.6875	amp	3
		4.6875	mutated	3
Skin Cutaneous Melanoma (TCGA, Firehose Legacy)	TCGA Skin Cutaneous Melanoma. Source data from GDAC Firehose. Previously known as TCGA Provisional.	0.446429	homdel	2
		0.223214	amp	1
		2.23214	mutated	10
Cutaneous Melanoma (TCGA, GDC)	TCGA Cutaneous Melanoma. Source data from GDC and generated in Jul 2024 using ISB-CGC BigQuery tables.	0.423729	amp	2
		2.33051	mutated	11
Melanomas (TCGA, Cell 2015)	Whole-exome sequencing of 333 primary and/or metastatic melanomas.	2.31214	mutated	8
Skin Cutaneous Melanoma (Yale, Nat Genet 2012)	Exome sequencing of 147 melanoma samples with 99 matched normals.	1.36054	mutated	2

## Sheet: Updated_PLSCR3
Cancer Study	Method Description	Alteration Frequency	Alteration Type	Alteration Count (# of Cases)
Metastatic Melanoma (UCLA, Cell 2016)	Whole-exome sequencing of 38 pretreated (pembrolizumab, nivolumab) melanoma tumor-normal pairs.	10.5263	homdel	4
Skin Cutaneous Melanoma(Broad, Cancer Discov 2014)	Exome Sequencing of tumors (with matched normals) from 45 patients with BRAFV600-mutant metastatic melanoma who received vemurafenib or dabrafenib monotherapy.	7.69231	mutated	6
Melanoma (MSK, NEJM 2014)	Whole-exome sequencing of 64 pretreated (ipilimumab or tremelimumab) melanoma tumor-normal pairs.	1.5625	homdel	1
		1.5625	amp	1
Skin Cutaneous Melanoma (TCGA, Firehose Legacy)	TCGA Skin Cutaneous Melanoma. Source data from GDAC Firehose. Previously known as TCGA Provisional.	0.446429	homdel	2
		0.446429	mutated	2
Cutaneous Melanoma (TCGA, GDC)	TCGA Cutaneous Melanoma. Source data from GDC and generated in Jul 2024 using ISB-CGC BigQuery tables.	0.211864	homdel	1
Melanomas (TCGA, Cell 2015)	Whole-exome sequencing of 333 primary and/or metastatic melanomas.	0.578035	mutated	2

[truncated: 4 more sheets: Updated_PLSCR4, Updated_PLSCR5, Updated_ANO6, Updated_XKR8]
