# Supplementary material for: zDHHC-Mediated S-Palmitoylation in Skin Health and Its Targeting as a Treatment Perspective
Source: Int J Mol Sci. 2025 Feb 15;26(4):1673. doi: 10.3390/ijms26041673 (PMC11854935; doi:10.3390/ijms26041673)
Supplement: Supplementary file 1 [file ijms-26-01673-s001.zip › Supplementary_File_S11.xlsx]

## Sheet: Human_ZDHHCs
Human DHHC	UniProt ID#	UniProt Protein Size (Amino Acids)	UniProt Protein Size (Da)	HGNC ID#	HGNC Alias Symbols
zDHHC1	Q8WTX9	485	54818	17916	HSU90653 ZNF377
zDHHC2	Q9UIJ5	367	42022	18469	ZNF372 DHHC2
zDHHC3	Q9NYG2	299	34170	18470	ZNF373 GODZ DHHC3
zDHHC4	Q9NPG8	344	39787	18471	FLJ10479 ZNF374
zDHHC5	Q9C0B5	715	77545	18472	KIAA1748 ZNF375 DHHC5
zDHHC6	Q9H6R6	413	47663	19160	ZNF376 FLJ21952
zDHHC7	Q9NXF8	308	35140	18459	FLJ10792 ZNF370 FLJ20279 SERZ-B SERZ1 DHHC7
zDHHC8	Q9ULC8	765	81443	18474	ZNF378 KIAA1292 DHHC8
zDHHC9	Q9Y397	364	40916	18475	ZNF379 CGI-89 ZNF380 DHHC9
zDHHC11	Q9H8X9	412	45975	19158	ZNF399 FLJ13153
zDHHC12	Q96GR4	267	30813	19159	ZNF400 FLJ14524
zDHHC13	Q8IUH4	622	70861	18413	FLJ10852 FLJ10941 HIP14L
zDHHC14	Q8IZN3	488	53388	20341	FLJ20984 NEW1CP
zDHHC15	Q96MV8	337	39331	20342	FLJ31812 MRX91 DHHC15
zDHHC16	Q969W1	377	43633	20714	APH2
zDHHC17	Q8IUH5	632	72640	18412	HIP14 HYPH KIAA0946
zDHHC18	Q9NUE0	388	42031	20712	DKFZp667O2416
zDHHC19	Q8WVZ1	309	34352	20713	MGC33345
zDHHC20	Q5W0Z9	365	42278	20749	FLJ25952 DHHC20
zDHHC21	Q8IVQ6	265	31385	20750	HSPC097 DNZ1 DHHC21
zDHHC22	Q8N966	263	29100	20106	None provided
zDHHC23	Q8IYP9	409	45983	28654	MGC42530
zDHHC24	Q6UX98	284	30176	27387	None provided
Date accessed: 8/25/2024
