# Supplementary material for: zDHHC-Mediated S-Palmitoylation in Skin Health and Its Targeting as a Treatment Perspective
Source: Int J Mol Sci. 2025 Feb 15;26(4):1673. doi: 10.3390/ijms26041673 (PMC11854935; doi:10.3390/ijms26041673)
Supplement: Supplementary file 1 [file ijms-26-01673-s001.zip › Supplementary_File_S12.xlsx]

## Sheet: Methods_PMIDs_FINAL
PMID #	Publication Year	Assessment of Palmitoylation	Used to Assay
8824274	1996	Metabolic labeling using [1-14C]palmitic acid	Palmitoylation of transglutaminase 1 (TGMase 1) in NHEK cells
		Labeling using [9,10-3H]palmitate	Palmitoylation of transglutaminase (TGMase 1) in NHEK cells
9415709	1997	Metabolic labeling using [3H]palmitic acid	Palmitoylation of Gsa in A431/m cells
15769849	2005	Metabolic labeling using [3H]palmitic acid	Palmitoylation of wild type overexpressed claudin-14 in MDCK cells
16645047	2006	MALDI-TOF MS	Post-translational alterations in Cx26 and Cx32
17574235	2007	Metabolic labeling using [3H]palmitic acid	Palmitoylation of occludin, claudin-1, and claudin-2 in MDCK II cells
17762858	2008	Metabolic labeling using [1-14C]palmitic acid	Palmitoylation of transglutaminase 1 (TGMase 1) in keratinocytes
19956733	2009	Metabolic labeling using [3H]palmitic acid	Palmitoylation of ZDHHC21 substrates (eNOS and Lck) in HEK293 cells
20548961	2010	Immunoprecipitation followed by acyl-biotin exchange (ABE) assay	Palmitoylation of huntington-myc in HEK 293 T cells
21617949	2012	Prediction using CSS-Palm 2.0	Palmitoylation site prediction for claudin-1, claudin-3, and claudin-4 human proteins
22314500	2012	Metabolic labeling using [3H]palmitic acid	Palmitoylation of integrin b4 in HEK293 cells
22940130	2012	Metabolic labeling using [3H]palmitic acid	Palmitoylation of melanoregulin in RPE and Cos7 cells
24562000	2014	Acyl-biotin exchange (ABE) method variation	Palmitoylation of d-catenin in glycine/bicuculline-treated hippocampal neurons
25002405	2014	Acyl-biotin exchange (ABE) assay	Palmitoylation of desmosomal plaque proteins and desmosomal cadherins in A431 cells
		Metabolic labeling using 17-ODYA followed by acyl-biotin exchange (ABE) assay	Palmitoylation of plakophilins in A431 cells
25120100	2014	Prediction using CSS-Palm 3.0	Palmitoylation site prediction for claudin-5
25944911	2015	Cell labeling using palmitic acid azide followed by Click chemistry using biotin alkyne (Click-IT assay)	Palmitoylation of melanoma cell adhesion molcule (MCAM) and CD44 in WM239A melanoma cells
		Acyl-biotin exchange (ABE) assay	Palmitoylation of CD44 and Cav-1 in MCF10A cells
26054340	2015	Acyl-biotin exchange (ABE) assay	Palmitoylation of claudin-7 in HEK293 cells
26121212	2015	Acyl-biotin exchange (ABE) to MS proteomics approach	Global palmitoylation alterations in skin proteins using wild type and ZDHHC13 mutant mice
		Acyl-biotin exchange (ABE) assay	Palmitoylation of cornifelin-myc in HEK293T cells
26288350	2015	Acyl-biotin exchange (ABE) assay	Palmitoylation of skin proteins using wild type and ZDHHC13 mutant mice
26334723	2015	Acyl-biotin exchange (ABE) assay	Palmitoylation of DHHC5 in hippocampal neurons
27120791	2016	Acyl-biotin exchange (ABE) assay	Palmitoylation of claudin-7 in ASML cells
27703000	2016	Acyl-biotin exchange (ABE) assay	Palmitoylation of desmoglein-2 in A431 cells
28008916	2016	Cell labeling using palmitic acid azide followed by Click chemistry using biotin alkyne (Click-IT assay)	Palmitoylation of Fas in HEK293T cells
28526873	2017	Alkylating resin-assisted capture (RAC) assay	S-Palmitoylome in liver from wild type and ZDHHC13 deficient mice
28869973	2017	Acyl-biotin exchange (ABE) assay	Palmitoylation of MC1R in HPM-RHC cells
28932213	2017	Prediction using CSS-Palm 4.0	Palmitoylation site prediction for claudin-2, Cx32, and ZO1
29038583	2017	Acyl-biotin exchange (ABE) assay	Palmitoylation of Drp1 in murine cerebella in wild type and mutant ZDHHC13 mice
29097667	2017	Mass spectrometry	Palmitoylation levels of claudin-3, claudin-4, and claudin-6 as well as CD20 purified from HEK-293 cells
29588412	2018	Acyl-biotin exchange (ABE) assay	Palmitoylation of d-catenin in spinal dorsal horn and DRG tissues treated with oxaliplatin
31402609	2019	Acyl-biotin exchange (ABE) assay	Palmitoylation of Golga7b, desmoglein-2, and plakophilin-3 in HeLa cells
31669413	2019	Acyl-biotin exchange (ABE) assay	Palmitoylation of loricrin, PADi3, and TGM1 in skin from wild type and ZDHHC13 mutant mice
		Alkylating resin-assisted capture (RAC) assay	S-palmitoylome in skin from wild type and ZDHHC13 mutant mice
32283203	2020	Labeling using [9,10-3H]palmitate	Palmitoylation of myc-CDC42 variants in HBMEC cells
32963941	2020	Cell labeling using Alk-14 followed by Click chemistry for in-gel fluorescence	Palmitoylation of FLAG-claudin-3 in HEK293T cells
34146657	2021	Acyl-biotin exchange (ABE) assay	Palmitoylation of Cx32 wild type and mutants in LNCaP cells
36063887	2022	Alkylating resin-assisted capture (RAC) assay	Palmitoylation of tyrosinase in HM3KO cells
		Metabolic labeling using 17-ODYA and click chemistry using azide-PEG3-biotin	Palmitoylation of tyrosinase in HM3KO cells
		Prediction using CSS-Palm 4.0	Palmitoylation site prediction for tyrosinase
36701140	2023	Acyl-biotin exchange (ABE) assay	Palmitoylation of MC1R in HPM cells
36762613	2023	Acyl-biotin exchange (ABE) assay	Palmitoylation of protocadherin 7 (PCDH7) in HeLa S3 cells
36878899	2023	Acyl-biotin exchange (ABE) assay	Palmitoylation of b-catenin in HEK293T cells
37865665	2023	Acyl-biotin exchange (ABE) assay followed by click chemistry	S-palmitoylome in normal and fibrotic murine kidneys
		Acyl-biotin exchange (ABE) assay	Palmitoylation of b-catenin in PTC cells
		Click chemistry assay using Click-iT palmitic acid and azide	Palmitoylation of b-catenin in PTC cells
38697304	2024	Acyl-biotin exchange (ABE) assay	Palmitoylation of d-catenin in CWR22Rv1 and PC3 cells
