# Supplementary material for: zDHHC-Mediated S-Palmitoylation in Skin Health and Its Targeting as a Treatment Perspective
Source: Int J Mol Sci. 2025 Feb 15;26(4):1673. doi: 10.3390/ijms26041673 (PMC11854935; doi:10.3390/ijms26041673)
Supplement: Supplementary file 1 [file ijms-26-01673-s001.zip › Supplementary_File_S13.xlsx]

## Sheet: PMID_SBF_Reorganized
PMID #	Publication Year	Skin Barrier Function Protein	Human, Mouse, other?	Cells/system utilized	Palmitoylation Methodology	Palmitoylated?	Palmitoylation Sites	Palmitoylation Sites
							Predicted	Experimental Determination
8824274	1996	Transglutaminase 1	Human	Endogenous in NHEK	Metabolic labeling with [1-14C]-palmitic acid	Yes, data shown
9593710	1998	Transglutaminase 1	Human			Yes, no data
15769849	2005	Claudin-2	Human	Overexpression in MDCK	Metabolic labeling with [3H]-palmitic acid	Yes, data shown
		Claudin-14	Human	Overexpression in MDCK	Metabolic labeling with [3H]-palmitic acid	Yes, data shown		Mutagenesis of cysteines after TM2 and TM4
16645047	2006	Connexin26	Mouse	Purified protein	MALDI-TOF-MS	No, data shown
		Connexin32	Mouse	Purified protein	MALDI-TOF-MS	Yes, data shown.
17574235	2007	Claudin-1	Canine	Endogenous in MDCK II	Metabolic labeling with [3H]-palmitic acid	Yes, data shown
		Claudin-2	Canine	Endogenous in MDCK II	Metabolic labeling with [3H]-palmitic acid	Yes, data shown
		Occludin	Canine	Endogenous in MDCK II	Metabolic labeling with [3H]-palmitic acid	No, data shown
17762858	2008	Transglutaminase 1	Human	Overexpression in Foreskin keratinocytes	Metabolic labeling with [1-14C]-palmitic acid	Yes, data shown
21617949	2012	Claudin-1	Human				CSS-Palm 2.0, Predicted between TM2 and TM3 and cytoplasmic tail; C104, C107, C183, C184, C186
		Claudin-3	Human				CSS-Palm 2.0, Predicted between TM2 and TM3 and cytoplasmic tail; C103, C106, C181, C182, C184
		Claudin-4	Human				CSS-Palm 2.0, Predicted between TM2 and TM3 and cytoplasmic tail; C104, C107, C183
22314500	2012	Integrin a6b4	Human	HEK293	Metabolic labeling with [3H]-palmitic acid	Yes, data shown
24562000	2014	d-catenin	Rat	Hippocampal neurons	Acyl-biotin exchange (ABE)	Yes, data shown
		d-catenin	Human	HEK293T				Mutagenesis of cysteines: C960 and C961
25002405	2014	Plakophilin-2	Human	A431	Acyl-biotin exchange (ABE)	Yes, data shown
		Plakophilin-3	Human	A431	Acyl-biotin exchange (ABE)	Yes, data shown
		Plakophilin-2	Human	A431	Metabolic labeling with 17-ODYA	Yes, data shown
		Plakophilin-3	Human	A431	Metabolic labeling with 17-ODYA	Yes, data shown
		Plakoglobin	Human	A431	Acyl-biotin exchange (ABE)	Yes, data shown
		Desmoglein-2	Human	A431	Acyl-biotin exchange (ABE)	Yes, data shown
		Desmoglein-3	Human	A431	Acyl-biotin exchange (ABE)	Yes, data shown
		Desmocollin-2	Human	A431	Acyl-biotin exchange (ABE)	Yes, data shown
25120100	2014	Claudin-5	Human				CSS-Palm 3.0, Predicted Cys104, Cys107, Cys182, Cys183
26054340	2015	Claudin-7	Human	Overexpression in HEK-EpC	Acyl-biotin exchange (ABE)	Yes, data shown		Mutagenesis of Cys184 and Cys186
27120791	2016	Claudin-7	Rat	ASML-EpC	Acyl-biotin exchange (ABE)	Yes, data shown		Mutagenesis of Cys184 and Cys186
27703000	2016	Desmoglein-2	Human	Overexpression in A431	Acyl-biotin exchange (ABE)	Yes, data shown		Mutagenesis of Cys635 and Cys637
28476891	2017	Transglutaminase A	Drosophila	Overexpression in S2 and Sf9	Acyl-biotin exchange (ABE)	Yes, data shown		Mutagenesis of Cys7 and Cys8
		Transglutaminase B	Drosophila	Overexpression in S2 and Sf9	Acyl-biotin exchange (ABE)	No,data shown
28526873	2017	Catenin-d-1	Mouse	Wild type and ZDHHC13-deficient mice	Alkylating RAC and Informatice-assisted label-free strategy	Yes, data shown		Cys618
28932213	2017	ZO-1	Human				CSS-Palm 4.0, Predicted Cys744, Cys1718, Cys 1740
		Claudin-2	Human				CSS-Palm 4.0, None predicted
		Connexin32	Human				CSS-Palm 4.0, Predicted Cys280, Cys283
29097667	2017	Claudin-3	Human	Overexpression in HEK293	Native Mass Spectrometry	Yes, data shown		Mutagenesis of Cys103, Cys106, Cys182, Cys184
		Claudin-4	Human	Overexpression in HEK293	Native Mass Spectrometry	Yes, data shown
		Claudin-6	Human	Overexpression in HEK293	Native Mass Spectrometry	Yes, data shown
29588412	2018	d-catenin	Rat	Oxaliplatin treated splinal dorsal horn and DRG tissues	Acyl-biotin exchange (ABE)
30943110	2019	Desmoglein-3	Mouse	Overexpression in A431		Yes, data shown		Mutagenesis of Cys640, Cys642
31402609	2019	Desmoglein-2	Human	HeLa	Acyl-biotin exchange (ABE)	Yes, data shown
31669413	2020	Filaggrin-2	Mouse	Wild type and ZDHHC13-deficient mice	ABE Proteomics	Yes, data shown
		Keratinocyte proline-rich protein	Mouse	Wild type and ZDHHC13-deficient mice	ABE Proteomics	Yes, data shown
		Corniferin-A	Mouse	Wild type and ZDHHC13-deficient mice	ABE Proteomics	Yes, data shown
		Corniferin-B	Mouse	Wild type and ZDHHC13-deficient mice	ABE Proteomics	Yes, data shown
		Small proline-rich protein 2D, 2I, 2E	Mouse	Wild type and ZDHHC13-deficient mice	ABE Proteomics	Yes, data shown
		Involucrin	Mouse	Wild type and ZDHHC13-deficient mice	ABE Proteomics	Yes, data shown
		Transglutaminase 1	Mouse	Overexpression in HEK293T	Acyl-biotin exchange (ABE)	Yes, data shown
		Loricrin	Mouse	Overexpression in HEK293T	Acyl-biotin exchange (ABE)	Yes, data shown
		PADi3	Mouse	Overexpression in HEK293T	Acyl-biotin exchange (ABE)	Yes, data shown		Mutagenesis of Cys167, Cys318, Cys337, Cys496, Cys547
32944178	2020	Desmoglein-2	Human	Overexpression in A431		Yes, no data		Mutagenesis of Cys635, Cys637
32963941	2020	Claudin-3	Human	Overexpression in 293T	Metabolic labeling with Alk-14 and conjugated with CY5.5-azide via Click Chemistry	Yes, data shown		Mutagenesis of Cys181, Cys182, Cys184
34146657	2021	Connexin32					SWISSPALM, Predicted C217, C280
		Connexin32	Rat	Overexpression in LNCaP	Acyl-biotin exchange (ABE)	Yes, data shown		Mutagenesis of Cys217, Cys280, Cys283
34680960	2021	Transglutaminase 1	Human				Palmitoylation motif at Cys47, Cys48, Cys50, Cys51
36878899	2023	b-Catenin	Human	Overexpression in HEK293T	Acyl-biotin exchange (ABE)	Yes, data shown
		b-Catenin	Human	Overexpression in HEK293T		Yes, data shown	SWISSPALM, Predicted Cys466	Mutagenesis of Cys466
37865665	2023	b-Catenin	Human	Overexpression in HEK293A	Acyl-biotin exchange (ABE) and Click-iT Chemistry	Yes, data shown
		b-Catenin	Human	Overexpression in primary tubular cells (PTCs)	Click-iT Chemistry	Yes, data shown		Mutagenesis of Cys300
38697304	2024	d-catenin	Human	CWR22Rv1 and PC3	Acyl-biotin exchange (ABE)	Yes, data shown
		d-catenin	Mouse	Overexpression in CWR22Rv1	Acyl-biotin exchange (ABE)	Yes, data shown		Mutagenesis of Cys960, Cys961
