# Supplementary material for: zDHHC-Mediated S-Palmitoylation in Skin Health and Its Targeting as a Treatment Perspective
Source: Int J Mol Sci. 2025 Feb 15;26(4):1673. doi: 10.3390/ijms26041673 (PMC11854935; doi:10.3390/ijms26041673)
Supplement: Supplementary file 1 [file ijms-26-01673-s001.zip › Supplementary_File_S14.xlsx]

## Sheet: PMID_EGFR_PLS_FINAL
PMID #	Publication Year	ErbB or PLS Family Member	Human, Mouse, other?	Cells/system utilized	Palmitoylation Methodology	Palmitoylated?	Palmitoylation Sites	Palmitoylation Sites
							Predicted	Experimental Determination
12564925	2003	PLSCR1	Human	SVT2	Metabolic labeling with [3H]-palmitate	Yes, data shown		Mutagenesis of Cys184, Cys185, Cys186, Cys188, Cys189
15035622	2004	PLSCR1	Human	SVT2				Mutagenesis of Cys184, Cys185, Cys186, Cys188, Cys189
21785166	2011	PLSCR1	Mouse	RAW 264.7 macrophages	Acyl Biotin Exchange (ABE) - Proteomics	Yes. data shown
		PLSCR3	Mouse	RAW 264.7 macrophages	Acyl Biotin Exchange (ABE) - Proteomics	Yes, data shown
		PLSCR3	Mouse	HEK293	Metabolic labeling with [3H]-palmitate	Yes, data shown		Mutagenesis of Cys159, Cys161, Cys163, Cys164, Cys165
25483192	2014	EGFR	Human				CSS-Palm 3.0, Predicted at Cys781, Cys797, Cys1058, Cys1146
		EGFR (mitochondrial form)	Human	HEK293T	Acyl Biotin Exchange (ABE)	Yes, data shown		Mutagenesis of Cys797
26378037	2015	EGFR	Human	HEK293	Acyl Biotin Exchange (ABE)	Yes, data shown		Mutagenesis of Cys797
27153536	2017	EGFR	Human	MDA-MB-231	Acyl Biotin Exchange (ABE)	Yes, data shown		Cys1025, Cys1034
		EGFR	Human	MDA-MB-231		Yes, data shown		Mutagenesis of Cys1025, Cys1122
29449326	2018	EGFR	Human	NSCLC	Acyl Biotin Exchange (ABE)	Yes, data shown
		EGFR	Human	NSCLC	Acyl Biotin Exchange (ABE)	Yes, data shown		Mutagenesis of Cys797, Cys1049, Cys1146
30158934	2018	PLSCR2	Mouse	HEK293T	Acyl Biotin Exchange (ABE)	Yes, data shown		Mutagenesis of Cys182, Cys183, Cys186, Cys187
36224181	2022	EGFR	Human	MDA-MB-231, A549	Mass Spectrometry	Yes, data shown		Cys775, Cys797, Cys818, Cys939, Cys950, Cys1049, Cys1058, Cys1146
37685910	2023	EGFR	Human	SCC25	Acyl-PEG Exchange (APE)
38263401	2024	EGFR	Human	HCT116, SW480	Acyl Biotin Exchange (ABE)	Yes, data shown		Mutagenesis of Cys775, Cys781, Cys797, Cys818, Cys939, Cys950, Cys1049, Cys1058, Cys1146
