# Supplementary material for: zDHHC-Mediated S-Palmitoylation in Skin Health and Its Targeting as a Treatment Perspective
Source: Int J Mol Sci. 2025 Feb 15;26(4):1673. doi: 10.3390/ijms26041673 (PMC11854935; doi:10.3390/ijms26041673)
Supplement: Supplementary file 1 [file ijms-26-01673-s001.zip › Supplementary_File_S15.xlsx]

## Sheet: ORGANIZED_Combined_Skin-_2-BP
PMID #	Cell line	Model System	2-Bromopalmitate Doses	2-Bromopalmitate Treatment Times	Assessments	Outcomes
22940130	CV-1 Monkey Kidney Fibroblasts	Overexpression with wild type melanoregulin-GFP	100uM	8 hours	Fluorescence Microscopy of Lysotracker	Reduction in lysosomal localization
24562000	Hippocampal Neurons	Chemical long-term potentiation (LTP) with glycine/bicuculline	50uM	up to 40 minutes, after cLTP	Delta-catenin with N-cadherin interactions via immunoprecipitation (IP)	Interaction was hindered
24586549	B16F10 Murine Melanoma		25uM	30 minutes or 2 hours prior to 1 hour heat shock	Immunofluorescence Microscopy	Loss of Rac1 cell surface localization
					Quantitative RT-PCR	Reduction in Hsp25 and Hsp70 mRNA expression
25002405	A431 cells		50uM	Cells grown in 2-BP	Western blotting	No change in expression of desmosomal mediators
			50uM	Cells grown in 2-BP	Palmitoylation status via IP-ABE	Reduced palmitoylated plakophilin-2 and plakophilin-3
		Overexpression of plakophilin-3-GFP	50uM	Cells grown in 2-BP for 18 hours	Immunofluorescence staining	Punctate cell surface pattern of desmosomes is induced
26054340	HEK293 cells	Overexpression of rat EpCAM and claudin-7	15uM		Palmitoylation status via IP-ABE	Reduced palmitatoylated claudin-7
					Sucrose density fractions followed by western blotting	Altered localization of claudin-7 to heavy fractions
28869973	Human Primary Melanocytes (HPMs) and B16 Melanoma Cells	Alpha-MSH treatment	Not Identified	Not Identified	cAMP measurements	Reduction in cAMP levels
29038583	NPC Neuronal Progenitor Cells		20uM	6 hours	Confocal microscopy and western blotting	Reduced Drp1 localization with mitochondria
					Enzyme assays and Mitotracker Red Fluorescence imaging	Reduced Complex IV activity and reduced functional mitochondria
29588412	Rats	Oxaliplatin treatment	Intrathecal injection (10ul)	Not Identified	Paw withdrawal	Oxaliplatin-induced increase in palmitoylated delta-catenin was reduced by 2-BP; this was associated with reduced mechanical allodynia
31669413	HEK293T cells	Overexpression with Flag-PADi3	100 and 200uM	36 hours	Western blotting	Reduction in PADi3 protein
32091301	A2780, OVCAR-3, SKOV3 ovarian cancer cells		50uM	20 hours	Immunoprecipitation followed by western blotting	Reduced interactions between EpCAM, claudin-1, and claudin-4 with CD82
32283203	CEM T lymphoblastic cells	Overexpression of wild type or R186C Cdc42	30uM	Incubated Overnight (exact length of time unspecified)	Immunofluorescence Microscopy	Reduced localization of Cdc42 R186C to the Golgi
	HBMEC Human Brain Microvascular Endothelial cells	Overexpression of wild type or R186C Cdc42	30uM		Luciferase activity	Reduced NF-kB activation
32568509	WM3000 Melanoma cells		10uM	2 hours	Western blotting	Reduction in palmitoylated NRAS
	HeLa S3 cells	Overexpression of EGFP-NRAS	20uM	30 minutes	Fluorescence Microscopy	Delocalisation of EGFP-NRAS from the cell surface
32944178	A431 cells	Overexpression of Dsg2-GFP	50uM	18 hours	Counting of EVs (extracellular vesicles/exosomes) from conditioned medium	Reduced EVs
34146657	LNCaP Cells	Overexpression of wild type connexin-32 (Cx32)	100uM	3 and 4.5 hours	Immunofluorescence staining	Cx32 trafficked normally to gap junctions
35997986	Wild Type and Mutant Uveal Melanoma cells	GNAQ/11 mutant cells	2 - 35uM	72 hours	CellTiterGlo assay	Reduced proliferation
			5 - 100uM	6 hours	Western blotting	Reduced p-ERK1/2 and increased PARP cleavage
36063887	Human 3D Skin Model		25uM	17 days	Pigmentation assessment	Increased melanin pigmentation
	NHEM and HM3KO cells		2 - 8uM		Cell number and melanin content	Increased cell number and melanin
	HM3KO cells		50uM	48 hours	Palmitoylation of tyrosinase	Reduced palmitoylated tyrosinase
	HM3KO cells	Treatment with cycloheximide (CHX)	Not identified	48 hours	Western blotting for tyrosinase	Increased stability of tyrosinase
36762613	HeLa S3 cells	Overexpression of PCDH7-GFP	100uM	Overnight incubation	Assessment of hydrophobicity via western blotting of aqueous and detergent fractions following Trition X-114 extraction	Reduction in PCDH7 associated with detergent phase
36878899	HEK293T cells	Overexpression of Flag-beta-catenin	100uM	24 hours	Immunoprecipitation followed by western blotting	Reduced beta-catenin palmitoylation
	HCT15 and RKO cells	Overexpression of Flag-beta-catenin	100uM	6 hours	Western blotting	Reduced protein levels of beta-catenin
	HEK293T cells	Overexpression of Flag-beta-catenin	100uM	6 hours	Immunoprecipitation followed by western blotting	Increased ubiquitinated beta-catenin
	Murine xenografts	HCT15 tumors	40mg/kg	One injection per day	Tumor volumes and weights	Reduced volumes and weights of tumors
37291573	B16-F10, 4T1, and NIH-3T3 cells		"novel polymer-lipid hybrid nanoparticle" = 2-BP/CPT-PLNs (CPT = camptothecin)	24-48 hours	Cell viability and apoptosis (annexin V/PI staining)	Increased cytotoxicity and apoptosis
	C57BL/6 female mice	B16-F10 tumor-bearing	40mg/kg	Every 2 days	Tumor volume and weights	Reduced tumor volumes and tumor weights
	C57BL/6 female mice	B16-F10 tumor-bearing		3 times every 3 days	Lung metastases	Reduced lung metastases
38697304	M6A cells	Overexpression of δ-catenin-GFP	Not indicated	Not indicated	Western blotting	Reduced expression of palmitoylated delta-catenin and delta-catenin protein
	M6A cells	Overexpression of δ-catenin-GFP	Not indicated	Not indicated	Migration Transwell assay	Reduced motility
