# Supplementary material for: zDHHC-Mediated S-Palmitoylation in Skin Health and Its Targeting as a Treatment Perspective
Source: Int J Mol Sci. 2025 Feb 15;26(4):1673. doi: 10.3390/ijms26041673 (PMC11854935; doi:10.3390/ijms26041673)
Supplement: Supplementary file 1 [file ijms-26-01673-s001.zip › Supplementary_File_S17.xlsx]

## Sheet: Localization_DHHCs
Human DHHC	PMID #	Publication Year	Cells Utilized	Human, Mouse, or other DHHC source	Nature of Protein Detected for Overexpressed Form	Intracellular Localization for Overexpressed Form	Method Utilized and Colocalization Marker	Motifs or Domains Critical in Mediating its Localization	Palmitoylated DHHC	Dependent on another DHHC through binding
zDHHC1	16647879	2006	HEK293T	Human	His-Myc-tagged DHHC1, FLAG-tagged DHHC1	ER	Immunofluorescence with calreticulin
zDHHC2	16647879	2006	HEK293T	Human	His-Myc-tagged DHHC2, FLAG-tagged DHHC2	ER, Golgi	Immunofluorescence with calreticulin and GM130
	16864653	2006	COS7	Not reported	HA-tagged DHHC2	Golgi	Immunofluorescence with GM130
	21471008	2011	PC12	Mouse	EGFP-tagged DHHC2	Endosomes, PM, cytoplasmic vesicular structures	Immunofluorescence with Rab11 and negative for Golgi markers (Grasp55 and TGN38)
			HEK293	Human	EGFP-tagged DHHC2	Endosomes, PM, cytoplasmic vesicular structures	Immunofluorescence
	28768144	2017	PC12, Rat primary hippocampal neurons	Mouse	mCHERRY-tagged DHHC2	Endosomes, PM	Immunofluorescence with Rab11 and zDHHC5	Endocytic sorting signals within C-terminus (NP and LL motifs)
	36063887	2023	NHEM	Not reported	Myc-tagged DHHC2	melanosomes, ER, cis/medial/trans-Golgi	Immunofluorescence with HMB45, calnexin, and Vti1b
zDHHC3	16647879	2006	HEK293T	Human	His-Myc-tagged DHHC3	Golgi	Immunofluorescence with GM130
	16864653	2006	COS7	Not reported	HA-tagged DHHC3	Golgi	Immunofluorescence with GM130
	21926431	2011	PC12	Not reported	HA-tagged DHHC3	Golgi	Immunofluorescence with GM130
	30458139	2018	HeLa	Human	SNAP-tagged DHHC3	cis-Golgi	Immunofluorescence with GPP130-AF488 (cis) and p230-AF568 (trans) golgi markers
	36063887	2023	NHEM	Not reported	Myc-tagged DHHC3	ER, cis-Golgi	Immunofluorescence with calnexin and GM130
zDHHC4	16647879	2006	HEK293T	Human	His-Myc-tagged DHHC4	Golgi	Immunofluorescence with GM130
	21926431	2011	PC12	Not reported	HA-tagged DHHC4	ER	Immunofluorescence with ER-retrieval motif tagged to RFP
			HEK293T	Not reported	HA-tagged DHHC4	ER	Immunofluorescence with ER-retrieval motif tagged to RFP
			PC12, HEK293T	Not reported	Untagged DHHC3	ER	Immunofluorescence with ER-retrieval motif tagged to RFP	KXX
zDHHC5	16647879	2006	HEK293T	Human	His-Myc-tagged DHHC5, FLAG-tagged DHHC5	PM	No colocalization marker shown
zDHHC6	16647879	2006	HEK293T	Human	His-Myc-tagged DHHC6	ER	Immunofluorescence with calreticulin
	21926431	2011	PC12	Not reported	HA-tagged DHHC6	ER	Immunofluorescence with ER-retrieval motif tagged to RFP	KKXX
	28826475	2017	HeLa	Human	Myc-tagged DHHC6, GFP-tagged DHHC6	ER	Immunofluorescence with BiP	KKXX	Yes	DHHC16 (localized to ER and Golgi)
zDHHC7	16647879	2006	HEK293T	Human	His-Myc-tagged DHHC7	Golgi	Immunofluorescence with GM130
	16864653	2006	COS7	Not reported	HA-tagged DHHC7	Golgi	Immunofluorescence with GM130
	30458139	2018	HeLa	Human	SNAP-tagged DHHC7	cis-Golgi	Immunofluorescence with GPP130-AF488 (cis) and p230-AF568 (trans) golgi markers
zDHHC8	16647879	2006	HEK293T	Human	His-Myc-tagged DHHC8	Golgi	Immunofluorescence with GM130
	16864653	2006	COS7	Not reported	HA-tagged DHHC8	Golgi	Immunofluorescence with GM130
zDHHC9	16647879	2006	HEK293T	Human	His-Myc-tagged DHHC9	ER, Golgi	Immunofluorescence with calreticulin and GM130
	30458139	2018	HeLa	Human	SNAP-tagged DHHC9	trans-golgi>medial-golgi=cis-golgi	Immunofluorescence with GPP130-AF488 (cis) and p230-AF568 (trans) golgi markers
zDHHC11	16647879	2006	HEK293T	Human	His-Myc-tagged DHHC10	ER	Immunofluorescence with calreticulin
	30458139	2018	HeLa	Human	SNAP-tagged DHHC11	trans-Golgi	Immunofluorescence with GPP130-AF488 (cis) and p230-AF568 (trans) golgi markers
zDHHC12	16647879	2006	HEK293T	Human	His-Myc-tagged DHHC12	ER, Golgi	Immunofluorescence with calreticulin and GM130
zDHHC13	16647879	2006	HEK293T	Human	His-Myc-tagged DHHC22	ER, Golgi	Immunofluorescence with calreticulin and GM130
	30458139	2018	HeLa	Human	SNAP-tagged DHHC13	cis-Golgi	Immunofluorescence with GPP130-AF488 (cis) and p230-AF568 (trans) golgi markers
zDHHC14	16647879	2006	HEK293T	Human	His-Myc-tagged DHHC14	ER	Immunofluorescence with calreticulin
zDHHC15	16647879	2006	HEK293T	Human	His-Myc-tagged DHHC14	Golgi	Immunofluorescence with GM130
	30458139	2018	HeLa	Human	SNAP-tagged DHHC15	trans-Golgi	Immunofluorescence with GPP130-AF488 (cis) and p230-AF568 (trans) golgi markers
	36063887	2023	NHEM	Not reported	Myc-tagged DHHC15	cis-Golgi	Immunofluorescence with GM130
zDHHC16	16647879	2006	HEK293T	Human	His-Myc-tagged DHHC16, FLAG-tagged DHHC16	Undetermined, low expression
zDHHC17	16647879	2006	HEK293T	Human	His-Myc-tagged DHHC17	Golgi	Immunofluorescence with GM130
	30458139	2018	HeLa	Human	SNAP-tagged DHHC17	cis-Golgi>medial-Golgi	Immunofluorescence with GPP130-AF488 (cis) and p230-AF568 (trans) golgi markers
zDHHC18	16647879	2006	HEK293T	Human	His-Myc-tagged DHHC18	Golgi	Immunofluorescence with GM130
zDHHC19	16647879	2006	HEK293T	Human	His-Myc-tagged DHHC19, FLAG-tagged DHHC19	ER	Immunofluorescence with calreticulin
zDHHC20	16647879	2006	HEK293T	Human	His-Myc-tagged DHHC20	PM	No colocalization marker shown
zDHHC21	16647879	2006	HEK293T	Human	His-Myc-tagged DHHC21, FLAG-tagged DHHC21	PM	No colocalization marker shown
	16864653	2006	COS7	Not reported	HA-tagged DHHC21	Golgi	Immunofluorescence with GM130
	19956733	2009	Human foreskin keratinocytes, NIH3T3	Not reported	HA-tagged DHHC21	Golgi	Immunofluorescence with GM130
	30458139	2018	HeLa	Human	FLAG-tagged DHHC21	cis-Golgi	Immunofluorescence with GPP130-AF647 (cis) and p230-AF647 (trans) golgi markers
zDHHC22	30458139	2018	HeLa	Human	FLAG-tagged DHHC22	cis-Golgi	Immunofluorescence with GPP130-AF647 (cis) and p230-AF647 (trans) golgi markers
zDHHC23	16647879	2006	HEK293T	Human	His-Myc-tagged DHHC11	ER	Immunofluorescence with calreticulin
zDHHC24	16647879	2006	HEK293T	Human	His-Myc-tagged DHHC13	ER	Immunofluorescence with calreticulin
Focused only on Primary Research Articles
Date accessed: 8/25/2024
