# Supplementary material for: zDHHC-Mediated S-Palmitoylation in Skin Health and Its Targeting as a Treatment Perspective
Source: Int J Mol Sci. 2025 Feb 15;26(4):1673. doi: 10.3390/ijms26041673 (PMC11854935; doi:10.3390/ijms26041673)
Supplement: Supplementary file 1 [file ijms-26-01673-s001.zip › Supplementary_File_S2.xlsx]

## Sheet: Skin Diseases and SBF Proteins
PubMed Searches
Skin Diseases and Skin Barrier Function Proteins
Date of Searches Performed: 7-2-2024
Search Terms in PubMed	Results
Psoriasis Keratin	1084
Psoriasis Filaggrin	195
Psoriasis Corneodesmosin	45
Psoriasis Kallikrein	92
Psoriasis Cathepsin	64
Psoriasis Loricrin	87
Psoriasis Involucrin	174
Psoriasis Small Proline-Rich Proteins	13
Psoriasis Transglutaminase	145
Psoriasis Cadherin	68
Psoriasis Catenin	57
Psoriasis Nectin	0
Psoriasis Afadin	0
Psoriasis Occludin	21
Psoriasis Claudin	33
Psoriasis Zona Occludens	0
Psoriasis Connexin	35
Psoriasis Desmoglein	36
Psoriasis Desmocollin	10
Psoriasis Plakoglobin	9
Psoriasis Plakophilin	1
Psoriasis Desmoplakin	10
Psoriasis Envoplakin	2
Psoriasis Periplakin	1
Psoriasis Plectin	0
Search Terms in PubMed	Results
Atopic Dermatitis Keratin	260
Atopic Dermatitis Filaggrin	1216
Atopic Dermatitis Corneodesmosin	25
Atopic Dermatitis Kallikrein	96
Atopic Dermatitis Cathepsin	31
Atopic Dermatitis Loricrin	135
Atopic Dermatitis Involucrin	111
Atopic Dermatitis Small Proline-Rich Proteins	13
Atopic Dermatitis Transglutaminase	47
Atopic Dermatitis Cadherin	63
Atopic Dermatitis Catenin	14
Atopic Dermatitis Nectin	3
Atopic Dermatitis Afadin	0
Atopic Dermatitis Occludin	32
Atopic Dermatitis Claudin	106
Atopic Dermatitis Zona Occludens	4
Atopic Dermatitis Connexin	4
Atopic Dermatitis Desmoglein	36
Atopic Dermatitis Desmocollin	13
Atopic Dermatitis Plakoglobin	2
Atopic Dermatitis Plakophilin	4
Atopic Dermatitis Desmoplakin	2
Atopic Dermatitis Envoplakin	4
Atopic Dermatitis Periplakin	6
Atopic Dermatitis Plectin	0
Search Terms in PubMed	Results
Ichthyosis Keratin	857
Ichthyosis Filaggrin	273
Ichthyosis Corneodesmosin	15
Ichthyosis Kallikrein	54
Ichthyosis Cathepsin	12
Ichthyosis Loricrin	74
Ichthyosis Involucrin	46
Ichthyosis Small Proline-Rich Proteins	9
Ichthyosis Transglutaminase	232
Ichthyosis Cadherin	19
Ichthyosis Catenin	1
Ichthyosis Nectin	0
Ichthyosis Afadin	0
Ichthyosis Occludin	4
Ichthyosis Claudin	37
Ichthyosis Zona Occludens	0
Ichthyosis Connexin	156
Ichthyosis Desmoglein	25
Ichthyosis Desmocollin	7
Ichthyosis Plakoglobin	2
Ichthyosis Plakophilin	3
Ichthyosis Desmoplakin	12
Ichthyosis Envoplakin	0
Ichthyosis Periplakin	0
Ichthyosis Plectin	1
Search Terms in PubMed	Results
Scleroderma Keratin	45
Scleroderma Filaggrin	4
Scleroderma Corneodesmosin	0
Scleroderma Kallikrein	16
Scleroderma Cathepsin	22
Scleroderma Loricrin	1
Scleroderma Involucrin	1
Scleroderma Small Proline-Rich Proteins	0
Scleroderma Transglutaminase	16
Scleroderma Cadherin	39
Scleroderma Catenin	42
Scleroderma Nectin	1
Scleroderma Afadin	0
Scleroderma Occludin	0
Scleroderma Claudin	1
Scleroderma Zona Occludens	0
Scleroderma Connexin	1
Scleroderma Desmoglein	6
Scleroderma Desmocollin	0
Scleroderma Plakoglobin	1
Scleroderma Plakophilin	0
Scleroderma Desmoplakin	0
Scleroderma Envoplakin	0
Scleroderma Periplakin	0
Scleroderma Plectin	0
Search Terms in PubMed	Results
Acne Keratin	366
Acne Filaggrin	24
Acne Corneodesmosin	1
Acne Kallikrein	9
Acne Cathepsin	6
Acne Loricrin	6
Acne Involucrin	9
Acne Small Proline-Rich Proteins	1
Acne Transglutaminase	6
Acne Cadherin	7
Acne Catenin	13
Acne Nectin	0
Acne Afadin	0
Acne Occludin	0
Acne Claudin	3
Acne Zona Occludens	0
Acne Connexin	4
Acne Desmoglein	5
Acne Desmocollin	3
Acne Plakoglobin	4
Acne Plakophilin	0
Acne Desmoplakin	2
Acne Envoplakin	0
Acne Periplakin	0
Acne Plectin	0
Search Terms in PubMed	Results
Epidermolysis Bullosa Keratin	556
Epidermolysis Bullosa Filaggrin	17
Epidermolysis Bullosa Corneodesmosin	3
Epidermolysis Bullosa Kallikrein	2
Epidermolysis Bullosa Cathepsin	3
Epidermolysis Bullosa Loricrin	2
Epidermolysis Bullosa Involucrin	7
Epidermolysis Bullosa Small Proline-Rich Proteins	1
Epidermolysis Bullosa Transglutaminase	15
Epidermolysis Bullosa Cadherin	31
Epidermolysis Bullosa Catenin	10
Epidermolysis Bullosa Nectin	0
Epidermolysis Bullosa Afadin	0
Epidermolysis Bullosa Occludin	2
Epidermolysis Bullosa Claudin	1
Epidermolysis Bullosa Zona Occludens	1
Epidermolysis Bullosa Connexin	6
Epidermolysis Bullosa Desmoglein	33
Epidermolysis Bullosa Desmocollin	11
Epidermolysis Bullosa Plakoglobin	8
Epidermolysis Bullosa Plakophilin	6
Epidermolysis Bullosa Desmoplakin	30
Epidermolysis Bullosa Envoplakin	2
Epidermolysis Bullosa Periplakin	1
Epidermolysis Bullosa Plectin	151
Search Terms in PubMed	Results
Melanoma Keratin	1028
Melanoma Filaggrin	26
Melanoma Corneodesmosin	1
Melanoma Kallikrein	64
Melanoma Cathepsin	299
Melanoma Loricrin	8
Melanoma Involucrin	14
Melanoma Small Proline-Rich Proteins	5
Melanoma Transglutaminase	99
Melanoma Cadherin	847
Melanoma Catenin	807
Melanoma Nectin	21
Melanoma Afadin	0
Melanoma Occludin	12
Melanoma Claudin	65
Melanoma Zona Occludens	5
Melanoma Connexin	102
Melanoma Desmoglein	30
Melanoma Desmocollin	7
Melanoma Plakoglobin	39
Melanoma Plakophilin	8
Melanoma Desmoplakin	17
Melanoma Envoplakin	1
Melanoma Periplakin	1
Melanoma Plectin	3
Search Terms in PubMed	Results
Skin Basal Cell Carcinoma Keratin	1714
Skin Basal Cell Carcinoma Filaggrin	23
Skin Basal Cell Carcinoma Corneodesmosin	1
Skin Basal Cell Carcinoma Kallikrein	48
Skin Basal Cell Carcinoma Cathepsin	37
Skin Basal Cell Carcinoma Loricrin	11
Skin Basal Cell Carcinoma Involucrin	72
Skin Basal Cell Carcinoma Small Proline-Rich Proteins	10
Skin Basal Cell Carcinoma Transglutaminase	37
Skin Basal Cell Carcinoma Cadherin	313
Skin Basal Cell Carcinoma Catenin	235
Skin Basal Cell Carcinoma Nectin	2
Skin Basal Cell Carcinoma Afadin	1
Skin Basal Cell Carcinoma Occludin	8
Skin Basal Cell Carcinoma Claudin	47
Skin Basal Cell Carcinoma Occludens	8
Skin Basal Cell Carcinoma Connexin	19
Skin Basal Cell Carcinoma Desmoglein	22
Skin Basal Cell Carcinoma Desmocollin	5
Skin Basal Cell Carcinoma Plakoglobin	14
Skin Basal Cell Carcinoma Plakophilin	2
Skin Basal Cell Carcinoma Desmoplakin	19
Skin Basal Cell Carcinoma Envoplakin	0
Skin Basal Cell Carcinoma Periplakin	0
Skin Basal Cell Carcinoma Plectin	9
Search Terms in PubMed	Results
Skin Squamous Cell Carcinoma Keratin	1869
Skin Squamous Cell Carcinoma Filaggrin	37
Skin Squamous Cell Carcinoma Corneodesmosin	1
Skin Squamous Cell Carcinoma Kallikrein	20
Skin Squamous Cell Carcinoma Cathepsin	32
Skin Squamous Cell Carcinoma Loricrin	22
Skin Squamous Cell Carcinoma Involucrin	74
Skin Squamous Cell Carcinoma Small Proline-Rich Proteins	9
Skin Squamous Cell Carcinoma Transglutaminase	43
Skin Squamous Cell Carcinoma Cadherin	213
Skin Squamous Cell Carcinoma Catenin	135
Skin Squamous Cell Carcinoma Nectin	5
Skin Squamous Cell Carcinoma Afadin	1
Skin Squamous Cell Carcinoma Occludin	2
Skin Squamous Cell Carcinoma Claudin	18
Skin Squamous Cell Carcinoma Zona Occludens	0
Skin Squamous Cell Carcinoma Connexin	26
Skin Squamous Cell Carcinoma Desmoglein	42
Skin Squamous Cell Carcinoma Desmocollin	8
Skin Squamous Cell Carcinoma Plakoglobin	14
Skin Squamous Cell Carcinoma Plakophilin	3
Skin Squamous Cell Carcinoma Desmoplakin	25
Skin Squamous Cell Carcinoma Envoplakin	2
Skin Squamous Cell Carcinoma Periplakin	1
Skin Squamous Cell Carcinoma Plectin	3

## Sheet: Skin Diseases, SBF, and Terms
PubMed Searches
Skin Diseases and Skin Barrier Function Proteins
Date of Searches Performed: 7-2-2024
Search Terms in PubMed	Results
Psoriasis Keratin Skin Barrier Function	56
Psoriasis Filaggrin Skin Barrier Function	78
Psoriasis Corneodesmosin Skin Barrier Function	6
Psoriasis Kallikrein Skin Barrier Function	10
Psoriasis Cathepsin Skin Barrier Function	4
Psoriasis Loricrin Skin Barrier Function	33
Psoriasis Involucrin Skin Barrier Function	26
Psoriasis Small Proline-Rich Proteins Skin Barrier Function	2
Psoriasis Transglutaminase Skin Barrier Function	16
Psoriasis Cadherin Skin Barrier Function	8
Psoriasis Catenin Skin Barrier Function	2
Psoriasis Nectin Skin Barrier Function	0
Psoriasis Afadin Skin Barrier Function	0
Psoriasis Occludin Skin Barrier Function	12
Psoriasis Claudin Skin Barrier Function	17
Psoriasis Zona Occludens Skin Barrier Function	0
Psoriasis Connexin Skin Barrier Function	7
Psoriasis Desmoglein Skin Barrier Function	5
Psoriasis Desmocollin Skin Barrier Function	1
Psoriasis Plakoglobin Skin Barrier Function	1
Psoriasis Plakophilin Skin Barrier Function	0
Psoriasis Desmoplakin Skin Barrier Function	3
Psoriasis Envoplakin Skin Barrier Function	1
Psoriasis Periplakin Skin Barrier Function	0
Psoriasis Plectin Skin Barrier Function	0
Search Terms in PubMed	Results
Atopic Dermatitis Keratin Skin Barrier Function	99
Atopic Dermatitis Filaggrin Skin Barrier Function	658
Atopic Dermatitis Corneodesmosin Skin Barrier Function	20
Atopic Dermatitis Kallikrein Skin Barrier Function	52
Atopic Dermatitis Cathepsin Skin Barrier Function	6
Atopic Dermatitis Loricrin Skin Barrier Function	106
Atopic Dermatitis Involucrin Skin Barrier Function	80
Atopic Dermatitis Small Proline-Rich Proteins Skin Barrier Function	6
Atopic Dermatitis Transglutaminase Skin Barrier Function	20
Atopic Dermatitis Cadherin Skin Barrier Function	28
Atopic Dermatitis Catenin Skin Barrier Function	4
Atopic Dermatitis Nectin Skin Barrier Function	3
Atopic Dermatitis Afadin Skin Barrier Function	0
Atopic Dermatitis Occludin Skin Barrier Function	25
Atopic Dermatitis Claudin Skin Barrier Function	81
Atopic Dermatitis Zona Occludens Skin Barrier Function	3
Atopic Dermatitis Connexin Skin Barrier Function	2
Atopic Dermatitis Desmoglein Skin Barrier Function	22
Atopic Dermatitis Desmocollin Skin Barrier Function	11
Atopic Dermatitis Plakoglobin Skin Barrier Function	1
Atopic Dermatitis Plakophilin Skin Barrier Function	1
Atopic Dermatitis Desmoplakin Skin Barrier Function	1
Atopic Dermatitis Envoplakin Skin Barrier Function	3
Atopic Dermatitis Periplakin Skin Barrier Function	5
Atopic Dermatitis Plectin Skin Barrier Function	0
Search Terms in PubMed	Results
Ichthyosis Keratin Skin Barrier Function	80
Ichthyosis Filaggrin Skin Barrier Function	105
Ichthyosis Corneodesmosin Skin Barrier Function	5
Ichthyosis Kallikrein Skin Barrier Function	27
Ichthyosis Cathepsin Skin Barrier Function	5
Ichthyosis Loricrin Skin Barrier Function	23
Ichthyosis Involucrin Skin Barrier Function	13
Ichthyosis Small Proline-Rich Proteins Skin Barrier Function	4
Ichthyosis Transglutaminase Skin Barrier Function	42
Ichthyosis Cadherin Skin Barrier Function	6
Ichthyosis Catenin Skin Barrier Function	0
Ichthyosis Nectin Skin Barrier Function	0
Ichthyosis Afadin Skin Barrier Function	0
Ichthyosis Occludin Skin Barrier Function	2
Ichthyosis Claudin Skin Barrier Function	4
Ichthyosis Zona Occludens Skin Barrier Function	0
Ichthyosis Connexin Skin Barrier Function	5
Ichthyosis Desmoglein Skin Barrier Function	12
Ichthyosis Desmocollin Skin Barrier Function	4
Ichthyosis Plakoglobin Skin Barrier Function	0
Ichthyosis Plakophilin Skin Barrier Function	1
Ichthyosis Desmoplakin Skin Barrier Function	2
Ichthyosis Envoplakin Skin Barrier Function	0
Ichthyosis Periplakin Skin Barrier Function	0
Ichthyosis Plectin Skin Barrier Function	0
Search Terms in PubMed	Results
Scleroderma Keratin Skin Barrier Function	1
Scleroderma Filaggrin Skin Barrier Function	1
Scleroderma Corneodesmosin Skin Barrier Function	0
Scleroderma Kallikrein Skin Barrier Function	0
Scleroderma Cathepsin Skin Barrier Function	0
Scleroderma Loricrin Skin Barrier Function	0
Scleroderma Involucrin Skin Barrier Function	0
Scleroderma Small Proline-Rich Proteins Skin Barrier Function	0
Scleroderma Transglutaminase Skin Barrier Function	0
Scleroderma Cadherin Skin Barrier Function	0
Scleroderma Catenin Skin Barrier Function	0
Scleroderma Nectin Skin Barrier Function	0
Scleroderma Afadin Skin Barrier Function	0
Scleroderma Occludin Skin Barrier Function	0
Scleroderma Claudin Skin Barrier Function	0
Scleroderma Zona Occludens Skin Barrier Function	0
Scleroderma Connexin Skin Barrier Function	0
Scleroderma Desmoglein Skin Barrier Function	0
Scleroderma Desmocollin Skin Barrier Function	0
Scleroderma Plakoglobin Skin Barrier Function	0
Scleroderma Plakophilin Skin Barrier Function	0
Scleroderma Desmoplakin Skin Barrier Function	0
Scleroderma Envoplakin Skin Barrier Function	0
Scleroderma Periplakin Skin Barrier Function	0
Scleroderma Plectin Skin Barrier Function	0
Search Terms in PubMed	Results
Acne Keratin Skin Barrier Function	23
Acne Filaggrin Skin Barrier Function	7
Acne Corneodesmosin Skin Barrier Function	1
Acne Kallikrein Skin Barrier Function	1
Acne Cathepsin Skin Barrier Function	2
Acne Loricrin Skin Barrier Function	2
Acne Involucrin Skin Barrier Function	3
Acne Small Proline-Rich Proteins Skin Barrier Function	1
Acne Transglutaminase Skin Barrier Function	0
Acne Cadherin Skin Barrier Function	0
Acne Catenin Skin Barrier Function	1
Acne Nectin Skin Barrier Function	0
Acne Afadin Skin Barrier Function	0
Acne Occludin Skin Barrier Function	0
Acne Claudin Skin Barrier Function	3
Acne Zona Occludens Skin Barrier Function	0
Acne Connexin Skin Barrier Function	0
Acne Desmoglein Skin Barrier Function	2
Acne Desmocollin Skin Barrier Function	0
Acne Plakoglobin Skin Barrier Function	0
Acne Plakophilin Skin Barrier Function	0
Acne Desmoplakin Skin Barrier Function	0
Acne Envoplakin Skin Barrier Function	0
Acne Periplakin Skin Barrier Function	0
Acne Plectin Skin Barrier Function	0
Search Terms in PubMed	Results
Epidermolysis Bullosa Keratin Skin Barrier Function	8
Epidermolysis Bullosa Filaggrin Skin Barrier Function	2
Epidermolysis Bullosa Corneodesmosin Skin Barrier Function	1
Epidermolysis Bullosa Kallikrein Skin Barrier Function	0
Epidermolysis Bullosa Cathepsin Skin Barrier Function	0
Epidermolysis Bullosa Loricrin Skin Barrier Function	0
Epidermolysis Bullosa Involucrin Skin Barrier Function	0
Epidermolysis Bullosa Small Proline-Rich Proteins Skin Barrier Function	0
Epidermolysis Bullosa Transglutaminase Skin Barrier Function	2
Epidermolysis Bullosa Cadherin Skin Barrier Function	4
Epidermolysis Bullosa Catenin Skin Barrier Function	1
Epidermolysis Bullosa Nectin Skin Barrier Function	0
Epidermolysis Bullosa Afadin Skin Barrier Function	0
Epidermolysis Bullosa Occludin Skin Barrier Function	0
Epidermolysis Bullosa Claudin Skin Barrier Function	1
Epidermolysis Bullosa Zona Occludens Skin Barrier Function	0
Epidermolysis Bullosa Connexin Skin Barrier Function	0
Epidermolysis Bullosa Desmoglein Skin Barrier Function	1
Epidermolysis Bullosa Desmocollin Skin Barrier Function	0
Epidermolysis Bullosa Plakoglobin Skin Barrier Function	1
Epidermolysis Bullosa Plakophilin Skin Barrier Function	1
Epidermolysis Bullosa Desmoplakin Skin Barrier Function	0
Epidermolysis Bullosa Envoplakin Skin Barrier Function	0
Epidermolysis Bullosa Periplakin Skin Barrier Function	0
Epidermolysis Bullosa Plectin Skin Barrier Function	0
Search Terms in PubMed	Results
Melanoma Keratin Skin Barrier Function	3
Melanoma Filaggrin Skin Barrier Function	9
Melanoma Corneodesmosin Skin Barrier Function	0
Melanoma Kallikrein Skin Barrier Function	0
Melanoma Cathepsin Skin Barrier Function	0
Melanoma Loricrin Skin Barrier Function	1
Melanoma Involucrin Skin Barrier Function	2
Melanoma Small Proline-Rich Proteins Skin Barrier Function	0
Melanoma Transglutaminase Skin Barrier Function	3
Melanoma Cadherin Skin Barrier Function	3
Melanoma Catenin Skin Barrier Function	1
Melanoma Nectin Skin Barrier Function	0
Melanoma Afadin Skin Barrier Function	0
Melanoma Occludin Skin Barrier Function	1
Melanoma Claudin Skin Barrier Function	3
Melanoma Zona Occludens Skin Barrier Function	0
Melanoma Connexin Skin Barrier Function	1
Melanoma Desmoglein Skin Barrier Function	0
Melanoma Desmocollin Skin Barrier Function	0
Melanoma Plakoglobin Skin Barrier Function	0
Melanoma Plakophilin Skin Barrier Function	0
Melanoma Desmoplakin Skin Barrier Function	0
Melanoma Envoplakin Skin Barrier Function	0
Melanoma Periplakin Skin Barrier Function	1
Melanoma Plectin Skin Barrier Function	0
Search Terms in PubMed	Results
Skin Basal Cell Carcinoma Keratin Barrier Function	4
Skin Basal Cell Carcinoma Filaggrin Barrier Function	1
Skin Basal Cell Carcinoma Corneodesmosin Barrier Function	0
Skin Basal Cell Carcinoma Kallikrein Barrier Function	0
Skin Basal Cell Carcinoma Cathepsin Barrier Function	0
Skin Basal Cell Carcinoma Loricrin Barrier Function	0
Skin Basal Cell Carcinoma Involucrin Barrier Function	0
Skin Basal Cell Carcinoma Small Proline-Rich Proteins Barrier Function	0
Skin Basal Cell Carcinoma Transglutaminase Barrier Function	0
Skin Basal Cell Carcinoma Cadherin Barrier Function	2
Skin Basal Cell Carcinoma Catenin Barrier Function	1
Skin Basal Cell Carcinoma Nectin Barrier Function	0
Skin Basal Cell Carcinoma Afadin Barrier Function	0
Skin Basal Cell Carcinoma Occludin Barrier Function	0
Skin Basal Cell Carcinoma Claudin Barrier Function	0
Skin Basal Cell Carcinoma Occludens Barrier Function	0
Skin Basal Cell Carcinoma Connexin Barrier Function	1
Skin Basal Cell Carcinoma Desmoglein Barrier Function	0
Skin Basal Cell Carcinoma Desmocollin Barrier Function	0
Skin Basal Cell Carcinoma Plakoglobin Barrier Function	0
Skin Basal Cell Carcinoma Plakophilin Barrier Function	0
Skin Basal Cell Carcinoma Desmoplakin Barrier Function	0
Skin Basal Cell Carcinoma Envoplakin Barrier Function	0
Skin Basal Cell Carcinoma Periplakin Barrier Function	0
Skin Basal Cell Carcinoma Plectin Barrier Function	0
Search Terms in PubMed	Results
Skin Squamous Cell Carcinoma Keratin Barrier Function	11
Skin Squamous Cell Carcinoma Filaggrin Barrier Function	6
Skin Squamous Cell Carcinoma Corneodesmosin Barrier Function	1
Skin Squamous Cell Carcinoma Kallikrein Barrier Function	1
Skin Squamous Cell Carcinoma Cathepsin Barrier Function	0
Skin Squamous Cell Carcinoma Loricrin Barrier Function	2
Skin Squamous Cell Carcinoma Involucrin Barrier Function	2
Skin Squamous Cell Carcinoma Small Proline-Rich Proteins Barrier Function	1
Skin Squamous Cell Carcinoma Transglutaminase Barrier Function	1
Skin Squamous Cell Carcinoma Cadherin Barrier Function	3
Skin Squamous Cell Carcinoma Catenin Barrier Function	1
Skin Squamous Cell Carcinoma Nectin Barrier Function	0
Skin Squamous Cell Carcinoma Afadin Barrier Function	0
Skin Squamous Cell Carcinoma Occludin Barrier Function	1
Skin Squamous Cell Carcinoma Claudin Barrier Function	5
Skin Squamous Cell Carcinoma Zona Occludens Barrier Function	0
Skin Squamous Cell Carcinoma Connexin Barrier Function	1
Skin Squamous Cell Carcinoma Desmoglein Barrier Function	3
Skin Squamous Cell Carcinoma Desmocollin Barrier Function	1
Skin Squamous Cell Carcinoma Plakoglobin Barrier Function	0
Skin Squamous Cell Carcinoma Plakophilin Barrier Function	0
Skin Squamous Cell Carcinoma Desmoplakin Barrier Function	0
Skin Squamous Cell Carcinoma Envoplakin Barrier Function	1
Skin Squamous Cell Carcinoma Periplakin Barrier Function	1
Skin Squamous Cell Carcinoma Plectin Barrier Function	0
