# Supplementary material for: zDHHC-Mediated S-Palmitoylation in Skin Health and Its Targeting as a Treatment Perspective
Source: Int J Mol Sci. 2025 Feb 15;26(4):1673. doi: 10.3390/ijms26041673 (PMC11854935; doi:10.3390/ijms26041673)
Supplement: Supplementary file 1 [file ijms-26-01673-s001.zip › Supplementary_File_S3.xlsx]

## Sheet: Trafficking & Signaling
PubMed Searches
Palmitoylation, Trafficking, & Signaling
Date of Searches Performed: 6-29-2024
Search Terms in PubMed	Results	# of Relevant Papers: Elimination based on review of Abstract	Notes	# of Relevant Papers: PMID
S-Palmitoylation human protein trafficking	106	8		33636221; 31245373; 30458139; 28826475; 28620036; 21388813; 21187327; 19233228
S-Palmitoylation human actin	1	0
S-Palmitoylation human microtubule	1	0
S-Palmitoylation human vimentin	0	0
S-Palmitoylation human lamin	0	0
S-Palmitoylation human keratin	0	0
S-Palmitoylation human kinesin	1	0
S-Palmitoylation human dynein	0	0
S-Palmitoylation human endoplasmic reticulum	17	2		36063887; 28826475
S-Palmitoylation human golgi	26	7		36063887; 31245373; 30458139; 21819967; 21187327; 20416930; 16864653
S-Palmitoylation human lysosome	15	0
S-Palmitoylation human autophagy	10	0
S-Palmitoylation human MAPK	3	0
S-Palmitoylation human AKT	4	0
S-Palmitoylation human PI3K	4	0
S-Palmitoylation human JAK	1	1		33506611
S-Palmitoylation human STAT	1	1		33506611
S-Palmitoylation human EGFR	3	0
S-Palmitoylation human GPCR	7	0
S-Palmitoylation human subcellular	40	2		16864653; 21819967
Search Terms in PubMed	Results	# of Relevant Papers: Elimination based on review of Abstract	Notes	# of Relevant Papers: PMID
ZDHHC protein trafficking	34	9		36183446; 34162311; 33878949; 31969037; 28768144; 28620036; 28366531; 26781831; 25253725
ZDHHC actin	2	1		28366531
ZDHHC microtubule	1	1		26198635
ZDHHC vimentin	0	0
ZDHHC lamin	0	0
ZDHHC keratin	0	0
ZDHHC kinesin	0	0
ZDHHC dynein	0	0
ZDHHC endoplasmic reticulum	4	2		37660915; 34162311
ZDHHC golgi	12	5		37926281; 34162311; 31969037; 26198635; 25253725
ZDHHC lysosome	5	2		34162311; 33739454
ZDHHC autophagy	4	2		35664705; 34162311
ZDHHC MAPK	1	0
ZDHHC AKT	2	1		35664705
ZDHHC PI3K	1	1		35664705
ZDHHC JAK	1	1		33506611
ZDHHC STAT	1	1		33506611
ZDHHC EGFR	0	0
ZDHHC GPCR	2	1		33506611
ZDHHC subcellular	13	2		31969037; 28366531
Search Terms in PubMed	Results	# of Relevant Papers: Elimination based on review of Abstract	Notes	# of Relevant Papers: PMID
ZDHHC human protein trafficking	26	7		36183446; 34162311; 33878949; 31969037; 28620036; 26781831; 25253725
ZDHHC human actin	0	0
ZDHHC human microtubule	1	1		26198635
ZDHHC human vimentin	0	0
ZDHHC human lamin	0	0
ZDHHC human keratin	0	0
ZDHHC human kinesin	0	0
ZDHHC human dynein	0	0
ZDHHC human endoplasmic reticulum	3	1		34162311
ZDHHC human golgi	9	4		34162311; 31969037; 26198635; 25253725
ZDHHC human lysosome	5	1		34162311
ZDHHC human autophagy	3	1		35150145; 34162311; 30215288
ZDHHC human MAPK	0	0
ZDHHC human AKT	0	0
ZDHHC human PI3K	0	0
ZDHHC human JAK	1	1		33506611
ZDHHC human STAT	1	1		33506611
ZDHHC human EGFR	0	0
ZDHHC human GPCR	1	1		33506611
ZDHHC human subcellular	9	1		31969037
Search Terms in PubMed	Results	# of Relevant Papers: Elimination based on review of Abstract	Notes	# of Relevant Papers: PMID
DHHC protein trafficking	116	3		28826475; 21926431; 21471008
DHHC actin	4	0
DHHC microtubule	6	0
DHHC vimentin	0	0
DHHC lamin	1	0
DHHC keratin	0	0
DHHC kinesin	2	0
DHHC dynein	2	0
DHHC endoplasmic reticulum	28	4		36063887; 28826475; 21926431; 21471008
DHHC golgi	53	6		36063887; 26198635; 23793055; 21926431; 21471008; 16647879
DHHC lysosome	11	0
DHHC autophagy	4	0
DHHC MAPK	5	0
DHHC AKT	5	0
DHHC PI3K	3	0
DHHC JAK	2	0
DHHC STAT	1	0
DHHC EGFR	5	0
DHHC GPCR	3	0
DHHC subcellular	35	2		36063887; 16647879
Search Terms in PubMed	Results	# of Relevant Papers: Elimination based on review of Abstract	Notes	# of Relevant Papers: PMID
DHHC human protein trafficking	81	3		28826475; 21926431; 21471008
DHHC human actin	2	0
DHHC human microtubule	5	1		26198635
DHHC human vimentin	0	0
DHHC human lamin	0	0
DHHC human keratin	0	0
DHHC human kinesin	1	0
DHHC human dynein	2	0
DHHC human endoplasmic reticulum	20	4		21926431; 36063887; 28826475; 21471008
DHHC human golgi	43	8		36063887; 31245373; 26198635; 23793055; 21926431; 21819967; 21471008; 16647879
DHHC human lysosome	9	0
DHHC human autophagy	1	0
DHHC human MAPK	2	0
DHHC human AKT	4	0
DHHC human PI3K	2	0
DHHC human JAK	1	0
DHHC human STAT	0	0
DHHC human EGFR	4	0
DHHC human GPCR	3	0
DHHC human subcellular	22	3		16647879; 36063887; 16864653
Search Terms in PubMed	Results	# of Relevant Papers: Elimination based on review of Abstract	Notes	# of Relevant Papers: PMID
S-Palmitoylation human protein trafficking skin	0	0
S-Palmitoylation human actin skin	0	0
S-Palmitoylation human microtubule skin	0	0
S-Palmitoylation human vimentin skin	0	0
S-Palmitoylation human lamin skin	0	0
S-Palmitoylation human keratin skin	0	0
S-Palmitoylation human kinesin skin	0	0
S-Palmitoylation human dynein skin	0	0
S-Palmitoylation human endoplasmic reticulum skin	1	1		36063887
S-Palmitoylation human golgi skin	1	1		36063887
S-Palmitoylation human lysosome skin	0	0
S-Palmitoylation human autophagy skin	0	0
S-Palmitoylation human MAPK skin	0	0
S-Palmitoylation human AKT skin	0	0
S-Palmitoylation human PI3K skin	0	0
S-Palmitoylation human JAK skin	0	0
S-Palmitoylation human STAT skin	0	0
S-Palmitoylation human EGFR skin	0	0
S-Palmitoylation human GPCR skin	0	0
S-Palmitoylation human subcellular skin	1	1		36063887
Search Terms in PubMed	Results	# of Relevant Papers: Elimination based on review of Abstract	Notes	# of Relevant Papers: PMID
ZDHHC protein trafficking skin	0	0
ZDHHC actin skin	0	0
ZDHHC microtubule skin	0	0
ZDHHC vimentin skin	0	0
ZDHHC lamin skin	0	0
ZDHHC keratin skin	0	0
ZDHHC kinesin skin	0	0
ZDHHC dynein skin	0	0
ZDHHC endoplasmic reticulum skin	0	0
ZDHHC golgi skin	0	0
ZDHHC lysosome skin	0	0
ZDHHC autophagy skin	0	0
ZDHHC MAPK skin	0	0
ZDHHC AKT skin	0	0
ZDHHC PI3K skin	0	0
ZDHHC JAK skin	0	0
ZDHHC STAT skin	0	0
ZDHHC EGFR skin	0	0
ZDHHC GPCR skin	0	0
ZDHHC subcellular skin	0	0
Search Terms in PubMed	Results	# of Relevant Papers: Elimination based on review of Abstract	Notes	# of Relevant Papers: PMID
ZDHHC human protein trafficking skin	0	0
ZDHHC human actin skin	0	0
ZDHHC human microtubule skin	0	0
ZDHHC human vimentin skin	0	0
ZDHHC human lamin skin	0	0
ZDHHC human keratin skin	0	0
ZDHHC human kinesin skin	0	0
ZDHHC human dynein skin	0	0
ZDHHC human endoplasmic reticulum skin	0	0
ZDHHC human golgi skin	0	0
ZDHHC human lysosome skin	0	0
ZDHHC human autophagy skin	0	0
ZDHHC human MAPK skin	0	0
ZDHHC human AKT skin	0	0
ZDHHC human PI3K skin	0	0
ZDHHC human JAK skin	0	0
ZDHHC human STAT skin	0	0
ZDHHC human EGFR skin	0	0
ZDHHC human GPCR skin	0	0
ZDHHC human subcellular skin	0	0
Search Terms in PubMed	Results	# of Relevant Papers: Elimination based on review of Abstract	Notes	# of Relevant Papers: PMID
DHHC protein trafficking skin	1	1		20548961
DHHC actin skin	0	0
DHHC microtubule skin	0	0
DHHC vimentin skin	0	0
DHHC lamin skin	0	0
DHHC keratin skin	0	0
DHHC kinesin skin	0	0
DHHC dynein skin	0	0
DHHC endoplasmic reticulum skin	1	1		36063887
DHHC golgi skin	0	0
DHHC lysosome skin	0	0
DHHC autophagy skin	0	0
DHHC MAPK skin	0	0
DHHC AKT skin	0	0
DHHC PI3K skin	0	0
DHHC JAK skin	0	0
DHHC STAT skin	0	0
DHHC EGFR skin	0	0
DHHC GPCR skin	0	0
DHHC subcellular skin	1	1		36063887
Search Terms in PubMed	Results	# of Relevant Papers: Elimination based on review of Abstract	Notes	# of Relevant Papers: PMID
DHHC human protein trafficking skin	1	1		20548961
DHHC human actin skin	0	0
DHHC human microtubule skin	0	0
DHHC human vimentin skin	0	0
DHHC human lamin skin	0	0
DHHC human keratin skin	0	0
DHHC human kinesin skin	0	0
DHHC human dynein skin	0	0
DHHC human endoplasmic reticulum skin	1	1		36063887
DHHC human golgi skin	0	0
DHHC human lysosome skin	0	0
DHHC human autophagy skin	0	0
DHHC human MAPK skin	0	0
DHHC human AKT skin	0	0
DHHC human PI3K skin	0	0
DHHC human JAK skin	0	0
DHHC human STAT skin	0	0
DHHC human EGFR skin	1	1		19956733
DHHC human GPCR skin	0	0
DHHC human subcellular skin	1	1		36063887

## Sheet: PMID# List
TOTAL PMID LIST	SORTED SMALL TO LARGEST NUMBER	REMOVED REPLICATES		TOTAL PMID SKIN LIST	SORTED SMALL TO LARGEST NUMBER SKIN LIST	REMOVED REPLICATES SKIN LIST		COMBINED ALL PMIDs	COMBINED ALL REMOVED REPLICATES
33636221	16647879	16647879		36063887	19956733	19956733		16647879	16647879
31245373	16647879	16864653		36063887	20548961	20548961		16864653	16864653
30458139	16647879	19233228		36063887	20548961	36063887		19233228	19233228
28826475	16647879	20416930		20548961	36063887			19956733	19956733
28620036	16864653	21187327		36063887	36063887			20416930	20416930
21388813	16864653	21388813		36063887	36063887			20548961	20548961
21187327	16864653	21471008		20548961	36063887			21187327	21187327
19233228	19233228	21819967		36063887	36063887			21388813	21388813
36063887	20416930	21926431		19956733	36063887			21471008	21471008
28826475	21187327	23793055		36063887	36063887			21819967	21819967
36063887	21187327	25253725						21926431	21926431
31245373	21388813	26198635						23793055	23793055
30458139	21471008	26781831						25253725	25253725
21819967	21471008	28366531						26198635	26198635
21187327	21471008	28620036						26781831	26781831
20416930	21471008	28768144						28366531	28366531
16864653	21471008	28826475						28620036	28620036
33506611	21471008	30215288						28768144	28768144
33506611	21819967	30458139						28826475	28826475
16864653	21819967	31245373						30215288	30215288
21819967	21819967	31969037						30458139	30458139
36183446	21926431	33506611						31245373	31245373
34162311	21926431	33636221						31969037	31969037
33878949	21926431	33739454						33506611	33506611
31969037	21926431	33878949						33636221	33636221
28768144	21926431	34162311						33739454	33739454
28620036	21926431	35150145						33878949	33878949
28366531	23793055	35664705						34162311	34162311
26781831	23793055	36063887						35150145	35150145
25253725	25253725	36183446						35664705	35664705
28366531	25253725	37660915						36063887	36063887
26198635	25253725	37926281						36063887	36183446
37660915	25253725							36183446	37660915
34162311	26198635							37660915	37926281
37926281	26198635							37926281
34162311	26198635
31969037	26198635
26198635	26198635
25253725	26198635
34162311	26198635
33739454	26781831
35664705	26781831
34162311	28366531
35664705	28366531
35664705	28366531
33506611	28620036
33506611	28620036
33506611	28620036
31969037	28768144
28366531	28826475
36183446	28826475
34162311	28826475
33878949	28826475
31969037	28826475
28620036	28826475
26781831	30215288
25253725	30458139
26198635	30458139
34162311	31245373
34162311	31245373
31969037	31245373
26198635	31969037
25253725	31969037
34162311	31969037
35150145	31969037
34162311	31969037
30215288	31969037
33506611	33506611
33506611	33506611
33506611	33506611
31969037	33506611
28826475	33506611
21926431	33506611
21471008	33506611
36063887	33506611
28826475	33636221
21926431	33739454
21471008	33878949
36063887	33878949
26198635	34162311
23793055	34162311
21926431	34162311
21471008	34162311
16647879	34162311
36063887	34162311
16647879	34162311
28826475	34162311
21926431	34162311
21471008	34162311
26198635	35150145
21926431	35664705
36063887	35664705
28826475	35664705
21471008	36063887
36063887	36063887
31245373	36063887
26198635	36063887
23793055	36063887
21926431	36063887
21819967	36063887
21471008	36063887
16647879	36183446
16647879	36183446
36063887	37660915
16864653	37926281
