# Supplementary material for: zDHHC-Mediated S-Palmitoylation in Skin Health and Its Targeting as a Treatment Perspective
Source: Int J Mol Sci. 2025 Feb 15;26(4):1673. doi: 10.3390/ijms26041673 (PMC11854935; doi:10.3390/ijms26041673)
Supplement: Supplementary file 1 [file ijms-26-01673-s001.zip › Supplementary_File_S4.xlsx]

## Sheet: Phytochemicals & Palmitoylation
PubMed Searches
Phytochemicals and Palmitoylation
Date of Searches Performed: 6-30-2024
Search Terms in PubMed	Results	# of Relevant Papers: Elimination based on review of Abstract	Notes	# of Relevant Papers: PMID
Palmitoylation Phytochemical	41	1		38319030
S-Palmitoylation Phytochemical	1	1		38319030
DHHC Phytochemical	1	1		38319030
ZDHHC Phytochemical	0	0
Search Terms in PubMed	Results	# of Relevant Papers: Elimination based on review of Abstract	Notes	# of Relevant Papers: PMID
2-bromopalmitate S-Palmitoylation	39	2		34467875; 23844586
2-bromopalmitate DHHC	21	4		34467875; 34309372; 23844586; 18827284
2-bromopalmitate ZDHHC	5	0
Search Terms in PubMed	Results	# of Relevant Papers: Elimination based on review of Abstract	Notes	# of Relevant Papers: PMID
Natural Compounds S-Palmitoylation	2	2		38319030; 38195819
Natural Compounds DHHC	3	2		38319030; 37093341
Natural Compounds ZDHHC	0	0
Plant S-Palmitoylation	20	1		38319030
Plant DHHC	20	1		38319030
Plant ZDHHC	0	0
S-Palmitoylation Compound	16	3		38319030; 38195819; 11597568
DHHC Compound	8	5		38319030; 37093341; 36087837; 27426946; 18827284
ZDHHC Compound	4	3		36087837; 34374518 (erratum); 27009891
S-Palmitoylation Inhibitor	76	7		38621327; 38512906; 38319030; 38104647; 34977571; 34467875; 34358442
DHHC Inhibitor	58	16		38319030; 38104647; 37093341; 36262404; 36087837; 35816339; 35563480; 35134300; 34467875; 34309372; 31938047; 29602512; 24878334; 23844586; 23631516; 18827284
ZDHHC Inhibitor	17	8		38512906; 38287874; 36087837; 35921881; 34528721; 34374518 (erratum); 34019269; 27009891
Search Terms in PubMed	Results	# of Relevant Papers: Elimination based on review of Abstract	Notes	# of Relevant Papers: PMID
S-Palmitoylation Translation Clinic	22	1		34358442
DHHC Translation Clinic	13	1		35816339
ZDHHC Translation Clinic	6	0
***Following search terms derived from "Modulators for Palmitoylation of Proteins and Small Molecules" fan et al, 2024
Two classes of protein S-palmitoylation inhibitors: (1) ZDHHC inhibitors and (2) automated S-palmitoylation inhibitors of non-enzymatic proteins
ZDHHC inhibitors can be segregated into 2 classes: (1) lipid-like inhibitors and (2) non-lipid inhibitors
Lipid-Competitive Inhibitors
Search Terms in PubMed	Results	# of Relevant Papers: Elimination based on review of Abstract	Notes	# of Relevant Papers: PMID
Palmitoylation 2-BP
Palmitoylation cerulenin	51	7		38488361; 33024813; 25322207; 17012032; 12515321; 11597568; 10585203
Palmitoylation tunicamycin	35	11		33024813; 32468006; 24946143; 17012032; 12682286; 12515321; 10900273; 10446390; 9507530; 7651158; 8106550
Palmitoylation cyano-myracrylamide	1	1		34309372
Palmitoylation MY-D-4 MY-D-2	1	1		34374518 (erratum)
Palmitoylation covalent S-acylation inhibitors (compound 44, 45, 46)	1	1		37093341
Non-Lipid Competitive Inhibitors
Search Terms in PubMed	Results	# of Relevant Papers: Elimination based on review of Abstract	Notes	# of Relevant Papers: PMID
Palmitoylation 2-(2-hydroxy-5-nitro-benzylidene)-benzo[b]thiophen-3-one	1	1		18827284
Palmitoylation curcumin	19	1		25938910
Palmitoylation artemisinin	6	3		38250049; 34358442; 22900042
Palmitoylation compound 47, 48	1	1		16891450
Palmitoylation ketoconazole	7	1		30842471
Palmitoylation bis-piperazine	1	1		35336938
Palmitoylation TTZ-1 TTZ-2	1	1		36087837
Others identified from within articles
Search Terms in PubMed	Results	# of Relevant Papers: Elimination based on review of Abstract	Notes	# of Relevant Papers: PMID
Palmitoylation lanatoside C	1	1		38195819
Palmitoylation N-cyanomethyl-N-myracrylamide	1	1		34467875

## Sheet: PMID List
TOTAL PMID LIST	SORTED SMALL TO LARGEST NUMBER	REMOVED REPLICATES
38319030	7651158	7651158
38319030	8106550	8106550
38319030	9507530	9507530
34467875	10446390	10446390
23844586	10585203	10585203
34467875	10900273	10900273
34309372	11597568	11597568
23844586	11597568	12515321
18827284	12515321	12682286
38319030	12515321	16891450
38195819	12682286	17012032
38319030	16891450	18827284
37093341	17012032	22900042
38319030	17012032	23631516
38319030	18827284	23844586
38319030	18827284	24878334
38195819	18827284	24946143
11597568	18827284	25322207
38319030	22900042	25938910
37093341	23631516	27009891
36087837	23844586	27426946
27426946	23844586	29602512
18827284	23844586	30842471
36087837	24878334	31938047
34374518 (erratum)	24946143	32468006
27009891	25938910	33024813
38621327	27009891	34019269
38512906	27009891	34309372
38319030	27426946	34358442
38104647	29602512	34374518
34977571	30842471	34467875
34467875	31938047	34528721
34358442	32468006	34977571
38319030	33024813	35134300
38104647	33024813	35336938
37093341	34019269	35563480
36262404	34309372	35816339
36087837	34309372	35921881
35816339	34309372	36087837
35563480	34358442	36262404
35134300	34358442	37093341
34467875	34358442	38104647
34309372	34374518	38195819
31938047	34374518	38250049
29602512	34374518	38287874
24878334	34467875	38319030
23844586	34467875	38488361
23631516	34467875	38512906
18827284	34467875	38621327
38512906	34467875
38287874	34528721
36087837	34977571
35921881	35134300
34528721	35336938
34374518 (erratum)	35563480
34019269	35816339
27009891	35816339
34358442	35921881
35816339	36087837
38488361	36087837
33024813	36087837
17012032	36087837
12515321	36087837
11597568	36262404
10585203	37093341
33024813	37093341
32468006	37093341
24946143	37093341
17012032	38104647
12682286	38104647
12515321	38195819
10900273	38195819
10446390	38195819
9507530	38250049
7651158	38287874
8106550	38319030
34309372	38319030
34374518 (erratum)	38319030
37093341	38319030
18827284	38319030
25938910	38319030
38250049	38319030
34358442	38319030
22900042	38319030
16891450	38319030
30842471	38319030
35336938	38488361
36087837	38512906
38195819	38512906
34467875	38621327
