# Supplementary material for: zDHHC-Mediated S-Palmitoylation in Skin Health and Its Targeting as a Treatment Perspective
Source: Int J Mol Sci. 2025 Feb 15;26(4):1673. doi: 10.3390/ijms26041673 (PMC11854935; doi:10.3390/ijms26041673)
Supplement: Supplementary file 1 [file ijms-26-01673-s001.zip › Supplementary_File_S5.xlsx]

## Sheet: General Skin
PubMed Searches
Palmitoylation and Skin
Date of Searches Performed: 6-29-2024
Search Terms in PubMed	Results	# of Relevant Papers: Elimination based on review of Abstract	Notes	# of Relevant Papers: PMID
Human diseases palmitoylation review	31	3	Year restriction 2023-2024	38644468, 38355760, 38293675
Skin palmitoylation	264
Skin palmitoylation human	165	16		36063887; 34362555; 33488612; 32568509; 31669413; 28869973; 28017833; 28008916; 25861224; 20548961; 20193745; 19956733; 19345705; 19345705; 9247083; 8824274
Skin palmitoylation in vitro	55	3		29038583; 28869973; 8824274
Skin palmitoylation in vivo	22	6		38299399; 31669413; 29038583; 28869973; 22940130; 8824274
Skin palmitoylation rat	22	0
Skin palmitoylation mouse	81	17		38299399; 34362555; 33488612; 32568509; 31669413; 29038583; 28869973; 28134655; 28017833; 28008916; 26288350; 26121212; 22940130; 20548961; 20193745; 19956733; 19345705
Skin palmitoylation model	63	11		38299399; 36063887; 34680960; 34362555; 33488612; 32568509; 29038583; 28134655; 28017833; 20548961; 9593710
Search Terms in PubMed	Results	# of Relevant Papers: Elimination based on review of Abstract	Notes	# of Relevant Papers: PMID
Skin DHHC	5	5		36063887; 29038583; 26288350; 20548961; 19956733
Skin DHHC human	3	3		36063887; 20548961; 19956733
Skin DHHC in vitro	1	1		29038583
Skin DHHC in vivo	1	1		29038583
Skin DHHC rat	0	0
Skin DHHC mouse	4	4		29038583; 26288350; 20548961; 19956733
Skin DHHC model	3	3		36063887; 29038583; 20548961
Search Terms in PubMed	Results	# of Relevant Papers: Elimination based on review of Abstract	Notes	# of Relevant Papers: PMID
Skin ZDHHC	2	2		33488612; 29038583
Skin ZDHHC human	1	1		33488612
Skin ZDHHC in vitro	1	1		29038583
Skin ZDHHC in vivo	1	1		29038583
Skin ZDHHC rat	0	0
Skin ZDHHC mouse	2	2		33488612; 29038583
Skin ZDHHC model	2	2		33488612; 29038583

## Sheet: PMID List 1
TOTAL PMID LIST	SORTED SMALL TO LARGEST NUMBER	REMOVED REPLICATES
38644468	8824274	8824274
38355760	8824274	9247083
38293675	8824274	9593710
36063887	9247083	19345705
34362555	9593710	19956733
33488612	19345705	20193745
32568509	19345705	20548961
31669413	19345705	22940130
28869973	19956733	25861224
28017833	19956733	26121212
28008916	19956733	26288350
25861224	19956733	28008916
20548961	19956733	28017833
20193745	20193745	28134655
19956733	20193745	28869973
19345705	20548961	29038583
19345705	20548961	31669413
9247083	20548961	32568509
8824274	20548961	33488612
29038583	20548961	34362555
28869973	20548961	34680960
8824274	20548961	36063887
38299399	22940130	38293675
31669413	22940130	38299399
29038583	25861224	38355760
28869973	26121212	38644468
22940130	26288350
8824274	26288350
38299399	26288350
34362555	28008916
33488612	28008916
32568509	28017833
31669413	28017833
29038583	28017833
28869973	28134655
28134655	28134655
28017833	28869973
28008916	28869973
26288350	28869973
26121212	28869973
22940130	29038583
20548961	29038583
20193745	29038583
19956733	29038583
19345705	29038583
38299399	29038583
36063887	29038583
34680960	29038583
34362555	29038583
33488612	29038583
32568509	29038583
29038583	29038583
28134655	29038583
28017833	29038583
20548961	31669413
9593710	31669413
36063887	31669413
29038583	32568509
26288350	32568509
20548961	32568509
19956733	33488612
36063887	33488612
20548961	33488612
19956733	33488612
29038583	33488612
29038583	33488612
29038583	33488612
26288350	34362555
20548961	34362555
19956733	34362555
36063887	34680960
29038583	36063887
20548961	36063887
33488612	36063887
29038583	36063887
33488612	36063887
29038583	38293675
29038583	38299399
33488612	38299399
29038583	38299399
33488612	38355760
29038583	38644468

## Sheet: Skin Disease Specific
PubMed Searches
Palmitoylation and Skin Diseases
Date of Searches Performed: 6-29-2024
Search Terms in PubMed	Results	# of Relevant Papers: Elimination based on review of Abstract	Notes	# of Relevant Papers: PMID
Acne Palmitoylation	3	1		35416335
Alopecia Areata Palmitoylation	0	0
Atopic Dermatitis Palmitoylation	19	2		28134655; 28017833
Epidermolysis Bullosa Palmitoylation	1	0
Hidradenitis Suppurativa Palmitoylation	0	0
Ichthyosis Palmitoylation	6	1		9593710
Pachyonychia Congenita Palmitoylation	0	0
Pemphigus Palmitoylation	0	0
Psoriasis Palmitoylation	14	3		33488612; 32283203; 28869973
Raynaud's Phenomenon Palmitoylation	1	0
Rosacea Palmitoylation	0	0
Scleroderma Palmitoylation	2	0
Vitiligo Palmitoylation	0	0
Search Terms in PubMed	Results	# of Relevant Papers: Elimination based on review of Abstract	Notes	# of Relevant Papers: PMID
Acne ZDHHC	0	0
Alopecia Areata ZDHHC	0	0
Atopic Dermatitis ZDHHC	0	0
Epidermolysis Bullosa ZDHHC	0	0
Hidradenitis Suppurativa ZDHHC	0	0
Ichthyosis ZDHHC	0	0
Pachyonychia Congenita ZDHHC	0	0
Pemphigus ZDHHC	0	0
Psoriasis ZDHHC	1	1		33488612
Raynaud's Phenomenon ZDHHC	0	0
Rosacea ZDHHC	0	0
Scleroderma ZDHHC	0	0
Vitiligo ZDHHC	0	0
Search Terms in PubMed	Results	# of Relevant Papers: Elimination based on review of Abstract	Notes	# of Relevant Papers: PMID
Acne DHHC	0	0
Alopecia Areata DHHC	0	0
Atopic Dermatitis DHHC	0	0
Epidermolysis Bullosa DHHC	0	0
Hidradenitis Suppurativa DHHC	0	0
Ichthyosis DHHC	0	0
Pachyonychia Congenita DHHC	0	0
Pemphigus DHHC	0	0
Psoriasis DHHC	0	0
Raynaud's Phenomenon DHHC	0	0
Rosacea DHHC	0	0
Scleroderma DHHC	0	0
Vitiligo DHHC	0	0
**Disease Names were obtained from the National Institute of Arthritis and Musculoskeletal and Skin Diseases Website
Skin Diseases, Conditions & Disorders| NIAMS (nih.gov)
Search Terms in PubMed	Results	# of Relevant Papers: Elimination based on review of Abstract	Notes	# of Relevant Papers: PMID
Melanoma Palmitoylation	63	21		38497492; 38317235; 37291573; 36701140; 35997986; 34362555; 32780726 (erratum); 32568509; 31187393; 30787281; 30442709; 29648538; 29568366 (erratum); 29044987; 28899863; 28869973; 26771141; 26659836; 25944911; 24586549; 22045338
Skin Basal Cell Carcinoma Palmitoylation	3	2		32944178; 9415709
Skin Squamous Cell Carcinoma Palmitoylation	3	2		38299399; 25861224
Search Terms in PubMed	Results	Relevant	Notes	# of Relevant Papers: Elimination based on review of Abstract
Melanoma ZDHHC	0	0
Skin Basal Cell Carcinoma ZDHHC	0	0
Skin Squamous Cell Carcinoma ZDHHC	0	0
Search Terms in PubMed	Results	# of Relevant Papers: Elimination based on review of Abstract	Notes	# of Relevant Papers: Elimination based on review of Abstract
Melanoma DHHC	1	1		36701140
Skin Basal Cell Carcinoma DHHC	0	0
Skin Squamous Cell Carcinoma DHHC	0	0
**Types of skin cancers were obtained from the National Cancer Institute (NCI)
Skin Cancer (Including Melanoma)—Patient Version - NCI

## Sheet: PMID List 2- Rep Removed
TOTAL PMID LIST	SORTED SMALL TO LARGEST NUMBER	REMOVED REPLICATES
35416335	9415709	9415709
28134655	9593710	9593710
28017833	22045338	22045338
9593710	24586549	24586549
33488612	25861224	25861224
32283203	25944911	25944911
28869973	26659836	26659836
33488612	26771141	26771141
38497492	28017833	28017833
38317235	28134655	28134655
37291573	28869973	28869973
36701140	28869973	28899863
35997986	28899863	29044987
34362555	29044987	29568366
32780726 (erratum)	29568366	29648538
32568509	29648538	30442709
31187393	30442709	30787281
30787281	30787281	31187393
30442709	31187393	32283203
29648538	32283203	32568509
29568366 (erratum)	32568509	32780726
29044987	32780726	32944178
28899863	32944178	33488612
28869973	33488612	34362555
26771141	33488612	35416335
26659836	34362555	35997986
25944911	35416335	36701140
24586549	35997986	37291573
22045338	36701140	38299399
32944178	36701140	38317235
9415709	37291573	38497492
38299399	38299399
25861224	38317235
36701140	38497492

## Sheet: FINAL PMID LIST - Rep Removed
TOTAL PMID LIST	SORTED SMALL TO LARGEST NUMBER	REMOVED REPLICATES
8824274	8824274	8824274
9247083	9247083	9247083
9593710	9415709	9415709
19345705	9593710	9593710
19956733	9593710	19345705
20193745	19345705	19956733
20548961	19956733	20193745
22940130	20193745	20548961
25861224	20548961	22045338
26121212	22045338	22940130
26288350	22940130	24586549
28008916	24586549	25861224
28017833	25861224	25944911
28134655	25861224	26121212
28869973	25944911	26288350
29038583	26121212	26659836
31669413	26288350	26771141
32568509	26659836	28008916
33488612	26771141	28017833
34362555	28008916	28134655
34680960	28017833	28869973
36063887	28017833	28899863
38293675	28134655	29038583
38299399	28134655	29044987
38355760	28869973	29568366
38644468	28869973	29648538
9415709	28899863	30442709
9593710	29038583	30787281
22045338	29044987	31187393
24586549	29568366	31669413
25861224	29648538	32283203
25944911	30442709	32568509
26659836	30787281	32780726
26771141	31187393	32944178
28017833	31669413	33488612
28134655	32283203	34362555
28869973	32568509	34680960
28899863	32568509	35416335
29044987	32780726	35997986
29568366	32944178	36063887
29648538	33488612	36701140
30442709	33488612	37291573
30787281	34362555	38293675
31187393	34362555	38299399
32283203	34680960	38317235
32568509	35416335	38355760
32780726	35997986	38497492
32944178	36063887	38644468
33488612	36701140
34362555	37291573
35416335	38293675
35997986	38299399
36701140	38299399
37291573	38317235
38299399	38355760
38317235	38497492
38497492	38644468
