# Supplementary material for: zDHHC-Mediated S-Palmitoylation in Skin Health and Its Targeting as a Treatment Perspective
Source: Int J Mol Sci. 2025 Feb 15;26(4):1673. doi: 10.3390/ijms26041673 (PMC11854935; doi:10.3390/ijms26041673)
Supplement: Supplementary file 1 [file ijms-26-01673-s001.zip › Supplementary_File_S6.xlsx]

## Sheet: PubMed Skin Barrier Function
PubMed Searches
Palmitoylation and Skin Barrier Function Proteins
Date of Searches Performed: 7-2-2024
Search Terms in PubMed	Results	# of Relevant Papers: Elimination based on review of Abstract	Notes	# of Relevant Papers: PMID
Palmitoylation Keratin	13	2		34909749; 31669413
Palmitoylation Filaggrin	6	2		31669413; 10084306
Palmitoylation Corneodesmosin	0	0
Palmitoylation Kallikrein	4	0
Palmitoylation Cathepsin	35	1		22314500
Palmitoylation Loricrin	2	2		31669413; 10084306
Palmitoylation Involucrin	2	1		10084306
Palmitoylation Small Proline-Rich Proteins	1	0
Palmitoylation Transglutaminase	10	5		34680960; 31669413; 28476891; 9593710; 8824274
Palmitoylation Cadherin	34	11		38712246; 38697304; 36762613; 31402609; 30943110; 30431103; 27703000; 26334723; 25002405; 24562000; 23129772
Palmitoylation Catenin	62	11		38697304; 37865665; 36878899 (erratum); 35297315; 29588412; 28526873; 26334723; 25002405; 24562000; 20083202; 19956733
Palmitoylation Nectin	1	1		21371776
Palmitoylation Afadin	1	0
Palmitoylation Occludin	10	2		19319969; 17574235
Palmitoylation Claudin	21	14		32963941; 32091301; 31592143; 30945750; 30629442; 29097667; 28932213; 27120791; 26054340; 25120100; 21617949; 19319969; 17574235; 15769849
Palmitoylation Zona Occludens	8	7		26579419; 25808930; 18809851; 16421296; 12930798; 12151521; 11978826
Palmitoylation Connexin	18	2		34146657; 16645047
Palmitoylation Desmoglein	6	6		38712246; 34909749; 32944178; 31402609; 30943110; 27703000
Palmitoylation Desmocollin	0	0
Palmitoylation Plakoglobin	6	3		38712246; 25002405; 9490720
Palmitoylation Plakophilin	2	2		31402609; 25002405
Palmitoylation Desmoplakin	2	1		25002405
Palmitoylation Envoplakin	0	0
Palmitoylation Periplakin	0	0
Palmitoylation Plectin	1	0
Search Terms in PubMed	Results	# of Relevant Papers: Elimination based on review of Abstract	Notes	# of Relevant Papers: PMID
S-Palmitoylation Keratin	0	0
S-Palmitoylation Filaggrin	0	0
S-Palmitoylation Corneodesmosin	0	0
S-Palmitoylation Kallikrein	0	0
S-Palmitoylation Cathepsin	1	0
S-Palmitoylation Loricrin	0	0
S-Palmitoylation Involucrin	0	0
S-Palmitoylation Small Proline-Rich Proteins	0	0
S-Palmitoylation Transglutaminase	1	1		28476891
S-Palmitoylation Cadherin	2	1		23129772
S-Palmitoylation Catenin	1	1		28526873
S-Palmitoylation Nectin	0	0
S-Palmitoylation Afadin	0	0
S-Palmitoylation Occludin	0	0
S-Palmitoylation Claudin	1	1		32963941
S-Palmitoylation Zona Occludens	1	0
S-Palmitoylation Connexin	0	0
S-Palmitoylation Desmoglein	0	0
S-Palmitoylation Desmocollin	0	0
S-Palmitoylation Plakoglobin	0	0
S-Palmitoylation Plakophilin	0	0
S-Palmitoylation Desmoplakin	0	0
S-Palmitoylation Envoplakin	0	0
S-Palmitoylation Periplakin	0	0
S-Palmitoylation Plectin	0	0
Search Terms in PubMed	Results	# of Relevant Papers: Elimination based on review of Abstract	Notes	# of Relevant Papers: PMID
Palmitoylation Human Keratin	10	1		31669413
Palmitoylation Human Filaggrin	5	1		31669413
Palmitoylation Human Corneodesmosin	0	0
Palmitoylation Human Kallikrein	1	0
Palmitoylation Human Cathepsin	20	0
Palmitoylation Human Loricrin	1	1		31669413
Palmitoylation Human Involucrin	1	0
Palmitoylation Human Small Proline-Rich Proteins	0	0
Palmitoylation Human Transglutaminase	7	4		31669413; 17762858; 9593710; 8824274
Palmitoylation Human Cadherin	24	13		38697304; 33642822; 31402609; 30943110; 30431103; 27703000; 26592446; 26334723; 25002405; 23653363; 23129772; 22623657; 19144824
Palmitoylation Human Catenin	46	7		38697304; 37865665; 35297315; 29588412; 26334723; 25002405; 19956733
Palmitoylation Human Nectin	1	1		21371776
Palmitoylation Human Afadin	1	0
Palmitoylation Human Occludin	4	1		19319969
Palmitoylation Human Claudin	12	9		32091301; 31592143; 30945750; 29097667; 26054340; 25120100; 21617949;19319969; 15769849
Palmitoylation Human Zona Occludens	6	3		12930798; 12151521; 11978826
Palmitoylation Human Connexin	6	2		34146657; 16645047
Palmitoylation Human Desmoglein	3	3		31402609; 30943110; 27703000
Palmitoylation Human Desmocollin	0	0
Palmitoylation Human Plakoglobin	4	1		25002405
Palmitoylation Human Plakophilin	2	2		31402609; 25002405
Palmitoylation Human Desmoplakin	1	1		25002405
Palmitoylation Human Envoplakin	0	0
Palmitoylation Human Periplakin	0	0
Palmitoylation Human Plectin	0	0
Search Terms in PubMed	Results	# of Relevant Papers: Elimination based on review of Abstract	Notes	# of Relevant Papers: PMID
DHHC Keratin	0	0
DHHC Filaggrin	0	0
DHHC Corneodesmosin	0	0
DHHC Kallikrein	0	0
DHHC Cathepsin	0	0
DHHC Loricrin	0	0
DHHC Involucrin	0	0
DHHC Small Proline-Rich Proteins	0	0
DHHC Transglutaminase	0	0
DHHC Cadherin	1	0
DHHC Catenin	2	2		37865665; 19956733
DHHC Nectin	0	0
DHHC Afadin	0	0
DHHC Occludin	0	0
DHHC Claudin	0	0
DHHC Zona Occludens	1	0
DHHC Connexin	0	0
DHHC Desmoglein	0	0
DHHC Desmocollin	0	0
DHHC Plakoglobin	0	0
DHHC Plakophilin	0	0
DHHC Desmoplakin	0	0
DHHC Envoplakin	0	0
DHHC Periplakin	0	0
DHHC Plectin	0	0
Search Terms in PubMed	Results	# of Relevant Papers: Elimination based on review of Abstract	Notes	# of Relevant Papers: PMID
ZDHHC Keratin	0	0
ZDHHC Filaggrin	0	0
ZDHHC Corneodesmosin	0	0
ZDHHC Kallikrein	0	0
ZDHHC Cathepsin	0	0
ZDHHC Loricrin	0	0
ZDHHC Involucrin	0	0
ZDHHC Small Proline-Rich Proteins	0	0
ZDHHC Transglutaminase	0	0
ZDHHC Cadherin	0	0
ZDHHC Catenin	0	0
ZDHHC Nectin	0	0
ZDHHC Afadin	0	0
ZDHHC Occludin	0	0
ZDHHC Claudin	1	1		32963941
ZDHHC Zona Occludens	0	0
ZDHHC Connexin	0	0
ZDHHC Desmoglein	0	0
ZDHHC Desmocollin	0	0
ZDHHC Plakoglobin	0	0
ZDHHC Plakophilin	0	0
ZDHHC Desmoplakin	0	0
ZDHHC Envoplakin	0	0
ZDHHC Periplakin	0	0
ZDHHC Plectin	0	0

## Sheet: PMID# List
TOTAL PMID LIST	SORTED SMALL TO LARGEST NUMBER	REMOVED REPLICATES
34909749	8824274	8824274
31669413	8824274	9490720
31669413	9490720	9593710
10084306	9593710	10084306
22314500	9593710	11978826
31669413	10084306	12151521
10084306	10084306	12930798
10084306	10084306	15769849
34680960	11978826	16421296
31669413	11978826	16645047
28476891	12151521	17574235
9593710	12151521	17762858
8824274	12930798	18809851
38712246	12930798	19144824
38697304	15769849	19319969
36762613	15769849	19956733
31402609	16421296	20083202
30943110	16645047	21371776
30431103	16645047	21617949
27703000	17574235	22314500
26334723	17574235	22623657
25002405	17762858	23129772
24562000	18809851	23653363
23129772	19144824	24562000
38697304	19319969	25002405
37865665	19319969	25120100
36878899 (erratum)	19319969	25808930
35297315	19319969	26054340
29588412	19956733	26334723
28526873	19956733	26579419
26334723	19956733	26592446
25002405	20083202	27120791
24562000	21371776	27703000
20083202	21371776	28476891
19956733	21617949	28526873
21371776	21617949	28932213
19319969	22314500	29097667
17574235	22623657	29588412
32963941	23129772	30431103
32091301	23129772	30629442
31592143	23129772	30943110
30945750	23653363	30945750
30629442	24562000	31402609
29097667	24562000	31592143
28932213	25002405	31669413
27120791	25002405	32091301
26054340	25002405	32944178
25120100	25002405	32963941
21617949	25002405	33642822
19319969	25002405	34146657
17574235	25002405	34680960
15769849	25002405	34909749
26579419	25002405	35297315
25808930	25002405	36762613
18809851	25120100	36878899
16421296	25120100	37865665
12930798	25808930	38697304
12151521	26054340	38712246
11978826	26054340
34146657	26334723
16645047	26334723
38712246	26334723
34909749	26334723
32944178	26579419
31402609	26592446
30943110	27120791
27703000	27703000
38712246	27703000
25002405	27703000
9490720	27703000
31402609	28476891
25002405	28476891
25002405	28526873
28476891	28526873
23129772	28932213
28526873	29097667
32963941	29097667
31669413	29588412
31669413	29588412
31669413	30431103
31669413	30431103
17762858	30629442
9593710	30943110
8824274	30943110
38697304	30943110
33642822	30943110
31402609	30945750
30943110	30945750
30431103	31402609
27703000	31402609
26592446	31402609
26334723	31402609
25002405	31402609
23653363	31402609
23129772	31592143
22623657	31592143
19144824	31669413
21371776	31669413
19319969	31669413
38697304	31669413
37865665	31669413
35297315	31669413
29588412	31669413
26334723	31669413
25002405	32091301
19956733	32091301
32091301	32944178
31592143	32963941
30945750	32963941
29097667	32963941
26054340	33642822
25120100	34146657
21617949	34146657
19319969	34680960
15769849	34909749
12930798	34909749
12151521	35297315
11978826	35297315
34146657	36762613
16645047	36878899
31402609	37865665
30943110	37865665
27703000	37865665
25002405	38697304
31402609	38697304
25002405	38697304
25002405	38697304
37865665	38712246
19956733	38712246
32963941	38712246
