# Supplementary material for: zDHHC-Mediated S-Palmitoylation in Skin Health and Its Targeting as a Treatment Perspective
Source: Int J Mol Sci. 2025 Feb 15;26(4):1673. doi: 10.3390/ijms26041673 (PMC11854935; doi:10.3390/ijms26041673)
Supplement: Supplementary file 1 [file ijms-26-01673-s001.zip › Supplementary_File_S7.xlsx]

## Sheet: ErbB and Scr Family
PubMed Searches
ErbB and Scramblase Family Members
Date of Searches Performed: 6-29-2024
Search Terms in PubMed	Results	# of Relevant Papers: Elimination based on review of Abstract	Notes	# of Relevant Papers: PMID
EGFR Palmitoylation	75	35		38697304; 38263401; 37685910; 36934069; 36224181; 35637973; 35538033; 35197608; 35192890; 34738237; 34610265; 32185719; 32127496; 31121829; 30232163; 29449326; 28899783; 28600323; 28428953; 28408481; 28073834; 27153536; 26378037; 26269757; 25483192; 24681947; 23902690; 19956733; 19196031; 18635971; 16721064; 16459296; 12871937; 12429840; 12009895
EGFR Palmitoylation Skin	1	1		19956733
EGFR Skin Barrier Function	70	30		38520417; 38115633; 37889356; 36232814; 36116508; 35875939; 35686051; 34107301; 33402117; 31826981; 30628660; 29093447; 28004780 (erratum); 27442430; 27089454; 25918388; 24643277; 24441102; 24337738; 23966300; 22796440; 22565824 (erratum); 22505606; 22395315; 22361824; 20513444; 20403327; 19255421 (erratum); 19197157; 18636178
EGFR Palmitoylation Skin Disease	3	2		27153536; 25483192
ErbB1 Palmitoylation	3	1		20530572
ErbB1 Palmitoylation Skin	0	0
ErbB1 Skin Barrier Function	0	0
ErbB1 Palmitoylation Skin Disease	0	0
ErbB2 Palmitoylation	7	0
ErbB2 Palmitoylation Skin Disease	0	0
ErbB3 Palmitoylation	1	0
ErbB3 Palmitoylation Skin Disease	0	0
ErbB4 Palmitoylation	2	1		20530572
ErbB4 Palmitoylation Skin Disease	0	0
PLSCR1 Palmitoylation	18	13		35439477; 29377576; 22264514; 17481571; 17173184; 16611984; 16091359; 15035622; 14766753; 12871937; 12564925; 12009895; 11487015;
PLSCR1 Palmitoylation Skin	0	0
PLSCR1 Skin Barrier Function	0	0
PLSCR1 Palmitoylation Skin Disease	0	0
EGFR PLSCR1	3	3		23259795; 12871937; 12009895
ErbB1 PLSCR1	0	0
ErbB2 PLSCR1	0	0
ErbB3 PLSCR1	0	0
ErbB4 PLSCR1	0	0
PLSCR2 Palmitoylation	1	1		30158934
PLSCR3 Palmitoylation	2	2		23350699; 21785166
PLSCR4 Palmitoylation	0	0
PLSCR5 Palmitoylation	0	0
XKR8 Palmitoylation	0	0
TMEM16F Palmitoylation	0	0

## Sheet: PMID List
TOTAL PMID LIST	SORTED SMALL TO LARGEST NUMBER	REMOVED REPLICATES
38697304	11487015	11487015
38263401	12009895	12009895
37685910	12009895	12429840
36934069	12009895	12564925
36224181	12429840	12871937
35637973	12564925	14766753
35538033	12871937	15035622
35197608	12871937	16091359
35192890	12871937	16459296
34738237	14766753	16611984
34610265	15035622	16721064
32185719	16091359	17173184
32127496	16459296	17481571
31121829	16611984	18635971
30232163	16721064	18636178
29449326	17173184	19196031
28899783	17481571	19197157
28600323	18635971	19255421
28428953	18636178	19956733
28408481	19196031	20403327
28073834	19197157	20513444
27153536	19255421	20530572
26378037	19956733	21785166
26269757	19956733	22264514
25483192	20403327	22361824
24681947	20513444	22395315
23902690	20530572	22505606
19956733	20530572	22565824
19196031	21785166	22796440
18635971	22264514	23259795
16721064	22361824	23350699
16459296	22395315	23902690
12871937	22505606	23966300
12429840	22565824	24337738
12009895	22796440	24441102
19956733	23259795	24643277
38520417	23350699	24681947
38115633	23902690	25483192
37889356	23966300	25918388
36232814	24337738	26269757
36116508	24441102	26378037
35875939	24643277	27089454
35686051	24681947	27153536
34107301	25483192	27442430
33402117	25483192	28004780
31826981	25918388	28073834
30628660	26269757	28408481
29093447	26378037	28428953
28004780 (erratum)	27089454	28600323
27442430	27153536	28899783
27089454	27153536	29093447
25918388	27442430	29377576
24643277	28004780	29449326
24441102	28073834	30158934
24337738	28408481	30232163
23966300	28428953	30628660
22796440	28600323	31121829
22565824 (erratum)	28899783	31826981
22505606	29093447	32127496
22395315	29377576	32185719
22361824	29449326	33402117
20513444	30158934	34107301
20403327	30232163	34610265
19255421 (erratum)	30628660	34738237
19197157	31121829	35192890
18636178	31826981	35197608
27153536	32127496	35439477
25483192	32185719	35538033
20530572	33402117	35637973
20530572	34107301	35686051
35439477	34610265	35875939
29377576	34738237	36116508
22264514	35192890	36224181
17481571	35197608	36232814
17173184	35439477	36934069
16611984	35538033	37685910
16091359	35637973	37889356
15035622	35686051	38115633
14766753	35875939	38263401
12871937	36116508	38520417
12564925	36224181	38697304
12009895	36232814
11487015	36934069
23259795	37685910
12871937	37889356
12009895	38115633
30158934	38263401
23350699	38520417
21785166	38697304
