# Supplementary material for: zDHHC-Mediated S-Palmitoylation in Skin Health and Its Targeting as a Treatment Perspective
Source: Int J Mol Sci. 2025 Feb 15;26(4):1673. doi: 10.3390/ijms26041673 (PMC11854935; doi:10.3390/ijms26041673)
Supplement: Supplementary file 1 [file ijms-26-01673-s001.zip › Supplementary_File_S8.xls]

## Sheet: cancer_types_summary_AFDN
Cancer Study	Alteration Frequency	Alteration Type	Alteration Count
Basal Cell Carcinoma (UNIGE, Nat Genet 2016)	15.3584	mutated	45
Cutaneous Squamous Cell Carcinoma (DFCI, Clin Cancer Res 2015)	17.2414	mutated	5
Cutaneous Squamous Cell Carcinoma (MD Anderson, Clin Cancer Res 2014)	15.3846	mutated	6
Cutaneous Squamous Cell Carcinoma (UOW, Front Oncol 2022)	36	mutated	9
Cutaneous Squamous Cell Carcinoma (UCSF, NPJ Genom Med 2021)	9.63855	mutated	8
Desmoplastic Melanoma (Broad Institute, Nat Genet 2015)	10	mutated	2
Metastatic Melanoma (DFCI, Nature Medicine 2019)	5.55556	mutated	8
Acral Melanoma (TGEN, Genome Res 2017)	2.63158	mutated	1
Metastatic Melanoma (UCLA, Cell 2016)	5.26316	homdel	2
Metastatic Melanoma (UCLA, Cell 2016)	2.63158	amp	1
Metastatic Melanoma (UCLA, Cell 2016)	7.89474	mutated	3
Skin Cutaneous Melanoma (Broad, Cell 2012)	3.30579	mutated	4
Skin Cutaneous Melanoma(Broad, Cancer Discov 2014)	15.3846	mutated	12
Melanoma (Broad/Dana Farber, Nature 2012)	7.69231	mutated	2
Metastatic Melanoma (DFCI, Science 2015)	0.909091	multiple	1
Metastatic Melanoma (DFCI, Science 2015)	2.72727	homdel	3
Metastatic Melanoma (DFCI, Science 2015)	0.909091	amp	1
Metastatic Melanoma (DFCI, Science 2015)	5.45455	mutated	6
Melanoma (MSK, NEJM 2014)	1.5625	homdel	1
Melanoma (MSK, NEJM 2014)	1.5625	amp	1
Melanoma (MSK, NEJM 2014)	4.6875	mutated	3
Skin Cutaneous Melanoma (TCGA, Firehose Legacy)	2.23214	homdel	10
Skin Cutaneous Melanoma (TCGA, Firehose Legacy)	0.223214	amp	1
Skin Cutaneous Melanoma (TCGA, Firehose Legacy)	3.57143	mutated	16
Cutaneous Melanoma (TCGA, GDC)	0.423729	homdel	2
Cutaneous Melanoma (TCGA, GDC)	0.211864	amp	1
Cutaneous Melanoma (TCGA, GDC)	3.81356	mutated	18
Skin Cutaneous Melanoma (TCGA, PanCancer Atlas)	0.45045	multiple	2
Skin Cutaneous Melanoma (TCGA, PanCancer Atlas)	0.900901	homdel	4
Skin Cutaneous Melanoma (TCGA, PanCancer Atlas)	8.55856	mutated	38
Melanomas (TCGA, Cell 2015)	4.04624	mutated	14
Skin Cutaneous Melanoma (Yale, Nat Genet 2012)	2.72109	mutated	4

## Sheet: cancer_types_summary_CDSN
Cancer Study	Alteration Frequency	Alteration Type	Alteration Count
Basal Cell Carcinoma (UNIGE, Nat Genet 2016)	2.38095	mutated	3
Cutaneous Squamous Cell Carcinoma (MD Anderson, Clin Cancer Res 2014)	5.12821	mutated	2
Cutaneous Squamous Cell Carcinoma (UCSF, NPJ Genom Med 2021)	2.40964	mutated	2
Metastatic Melanoma (DFCI, Nature Medicine 2019)	0.694444	amp	1
Acral Melanoma (TGEN, Genome Res 2017)	5.26316	mutated	2
Metastatic Melanoma (UCLA, Cell 2016)	2.63158	homdel	1
Metastatic Melanoma (UCLA, Cell 2016)	5.26316	amp	2
Skin Cutaneous Melanoma (Broad, Cell 2012)	3.30579	mutated	4
Skin Cutaneous Melanoma(Broad, Cancer Discov 2014)	2.5641	mutated	2
Metastatic Melanoma (DFCI, Science 2015)	1.81818	homdel	2
Metastatic Melanoma (DFCI, Science 2015)	9.09091	amp	10
Melanoma (MSK, NEJM 2014)	26.5625	amp	17
Skin Cutaneous Melanoma (TCGA, Firehose Legacy)	3.57143	amp	16
Skin Cutaneous Melanoma (TCGA, Firehose Legacy)	3.57143	mutated	16
Cutaneous Melanoma (TCGA, GDC)	4.02542	amp	19
Skin Cutaneous Melanoma (TCGA, PanCancer Atlas)	2.25225	amp	10
Melanomas (TCGA, Cell 2015)	4.62428	mutated	16

## Sheet: cancer_types_summary_CLDN1
Cancer Study	Alteration Frequency	Alteration Type	Alteration Count
Cutaneous Squamous Cell Carcinoma (UCSF, NPJ Genom Med 2021)	2.40964	mutated	2
Metastatic Melanoma (DFCI, Nature Medicine 2019)	2.08333	mutated	3
Metastatic Melanoma (UCLA, Cell 2016)	5.26316	amp	2
Skin Cutaneous Melanoma (Broad, Cell 2012)	2.47934	mutated	3
Skin Cutaneous Melanoma(Broad, Cancer Discov 2014)	2.5641	mutated	2
Metastatic Melanoma (DFCI, Science 2015)	1.81818	amp	2
Metastatic Melanoma (DFCI, Science 2015)	1.81818	mutated	2
Melanoma (MSK, NEJM 2014)	3.125	amp	2
Melanoma (MSK, NEJM 2014)	1.5625	mutated	1
Skin Cutaneous Melanoma (TCGA, Firehose Legacy)	0.223214	homdel	1
Skin Cutaneous Melanoma (TCGA, Firehose Legacy)	0.223214	amp	1
Skin Cutaneous Melanoma (TCGA, Firehose Legacy)	1.11607	mutated	5
Cutaneous Melanoma (TCGA, GDC)	0.423729	amp	2
Cutaneous Melanoma (TCGA, GDC)	1.69492	mutated	8
Skin Cutaneous Melanoma (TCGA, PanCancer Atlas)	0.225225	homdel	1
Skin Cutaneous Melanoma (TCGA, PanCancer Atlas)	0.225225	amp	1
Skin Cutaneous Melanoma (TCGA, PanCancer Atlas)	2.02703	mutated	9
Melanomas (TCGA, Cell 2015)	1.44509	mutated	5
Skin Cutaneous Melanoma (Yale, Nat Genet 2012)	0.680272	mutated	1

## Sheet: cancer_types_summary_CLDN2
Cancer Study	Alteration Frequency	Alteration Type	Alteration Count
Basal Cell Carcinoma (UNIGE, Nat Genet 2016)	2.38095	mutated	3
Cutaneous Squamous Cell Carcinoma (MD Anderson, Clin Cancer Res 2014)	5.12821	mutated	2
Cutaneous Squamous Cell Carcinoma (UOW, Front Oncol 2022)	4	mutated	1
Desmoplastic Melanoma (Broad Institute, Nat Genet 2015)	5	mutated	1
Metastatic Melanoma (DFCI, Nature Medicine 2019)	1.38889	mutated	2
Skin Cutaneous Melanoma (Broad, Cell 2012)	1.65289	mutated	2
Skin Cutaneous Melanoma(Broad, Cancer Discov 2014)	1.28205	mutated	1
Melanoma (MSK, NEJM 2014)	3.125	mutated	2
Skin Cutaneous Melanoma (TCGA, Firehose Legacy)	0.223214	homdel	1
Skin Cutaneous Melanoma (TCGA, Firehose Legacy)	0.223214	amp	1
Skin Cutaneous Melanoma (TCGA, Firehose Legacy)	1.5625	mutated	7
Cutaneous Melanoma (TCGA, GDC)	1.48305	mutated	7
Skin Cutaneous Melanoma (TCGA, PanCancer Atlas)	0.45045	amp	2
Skin Cutaneous Melanoma (TCGA, PanCancer Atlas)	1.8018	mutated	8
Melanomas (TCGA, Cell 2015)	1.7341	mutated	6

## Sheet: cancer_types_summary_CLDN3
Cancer Study	Alteration Frequency	Alteration Type	Alteration Count
Basal Cell Carcinoma (UNIGE, Nat Genet 2016)	0.793651	mutated	1
Cutaneous Squamous Cell Carcinoma (MD Anderson, Clin Cancer Res 2014)	2.5641	mutated	1
Cutaneous Squamous Cell Carcinoma (UCSF, NPJ Genom Med 2021)	1.20482	mutated	1
Desmoplastic Melanoma (Broad Institute, Nat Genet 2015)	5	mutated	1
Metastatic Melanoma (DFCI, Nature Medicine 2019)	0.694444	amp	1
Metastatic Melanoma (DFCI, Nature Medicine 2019)	0.694444	mutated	1
Metastatic Melanoma (UCLA, Cell 2016)	5.26316	amp	2
Skin Cutaneous Melanoma(Broad, Cancer Discov 2014)	1.28205	mutated	1
Metastatic Melanoma (DFCI, Science 2015)	2.72727	amp	3
Melanoma (MSK, NEJM 2014)	17.1875	amp	11
Skin Cutaneous Melanoma (TCGA, Firehose Legacy)	1.11607	amp	5
Skin Cutaneous Melanoma (TCGA, Firehose Legacy)	0.446429	mutated	2
Cutaneous Melanoma (TCGA, GDC)	0.211864	multiple	1
Cutaneous Melanoma (TCGA, GDC)	4.66102	amp	22
Cutaneous Melanoma (TCGA, GDC)	0.211864	mutated	1
Skin Cutaneous Melanoma (TCGA, PanCancer Atlas)	0.45045	amp	2
Skin Cutaneous Melanoma (TCGA, PanCancer Atlas)	0.900901	mutated	4
Melanomas (TCGA, Cell 2015)	0.578035	mutated	2

## Sheet: cancer_types_summary_CLDN4
Cancer Study	Alteration Frequency	Alteration Type	Alteration Count
Basal Cell Carcinoma (UNIGE, Nat Genet 2016)	0.793651	mutated	1
Cutaneous Squamous Cell Carcinoma (UOW, Front Oncol 2022)	4	mutated	1
Cutaneous Squamous Cell Carcinoma (UCSF, NPJ Genom Med 2021)	2.40964	mutated	2
Metastatic Melanoma (DFCI, Nature Medicine 2019)	0.694444	amp	1
Metastatic Melanoma (DFCI, Nature Medicine 2019)	1.38889	mutated	2
Metastatic Melanoma (UCLA, Cell 2016)	5.26316	amp	2
Skin Cutaneous Melanoma (Broad, Cell 2012)	1.65289	mutated	2
Skin Cutaneous Melanoma(Broad, Cancer Discov 2014)	1.28205	mutated	1
Metastatic Melanoma (DFCI, Science 2015)	2.72727	amp	3
Metastatic Melanoma (DFCI, Science 2015)	0.909091	mutated	1
Melanoma (MSK, NEJM 2014)	17.1875	amp	11
Melanoma (MSK, NEJM 2014)	1.5625	mutated	1
Skin Cutaneous Melanoma (TCGA, Firehose Legacy)	1.11607	amp	5
Skin Cutaneous Melanoma (TCGA, Firehose Legacy)	2.67857	mutated	12
Cutaneous Melanoma (TCGA, GDC)	4.87288	amp	23
Cutaneous Melanoma (TCGA, GDC)	2.11864	mutated	10
Skin Cutaneous Melanoma (TCGA, PanCancer Atlas)	0.45045	amp	2
Skin Cutaneous Melanoma (TCGA, PanCancer Atlas)	2.92793	mutated	13
Melanomas (TCGA, Cell 2015)	3.17919	mutated	11

## Sheet: cancer_types_summary_CLDN5
Cancer Study	Alteration Frequency	Alteration Type	Alteration Count
Cutaneous Squamous Cell Carcinoma (MD Anderson, Clin Cancer Res 2014)	2.5641	mutated	1
Cutaneous Squamous Cell Carcinoma (UOW, Front Oncol 2022)	4	mutated	1
Metastatic Melanoma (DFCI, Nature Medicine 2019)	1.38889	amp	2
Metastatic Melanoma (DFCI, Nature Medicine 2019)	0.694444	mutated	1
Metastatic Melanoma (UCLA, Cell 2016)	10.5263	amp	4
Metastatic Melanoma (DFCI, Science 2015)	2.72727	amp	3
Melanoma (MSK, NEJM 2014)	1.5625	homdel	1
Melanoma (MSK, NEJM 2014)	12.5	amp	8
Melanoma (MSK, NEJM 2014)	1.5625	mutated	1
Skin Cutaneous Melanoma (TCGA, Firehose Legacy)	2.00893	amp	9
Cutaneous Melanoma (TCGA, GDC)	2.75424	amp	13
Skin Cutaneous Melanoma (TCGA, PanCancer Atlas)	2.47748	amp	11
Skin Cutaneous Melanoma (TCGA, PanCancer Atlas)	0.45045	mutated	2

## Sheet: cancer_types_summary_CLDN6
Cancer Study	Alteration Frequency	Alteration Type	Alteration Count
Basal Cell Carcinoma (UNIGE, Nat Genet 2016)	2.38095	mutated	3
Cutaneous Squamous Cell Carcinoma (MD Anderson, Clin Cancer Res 2014)	7.69231	mutated	3
Cutaneous Squamous Cell Carcinoma (UOW, Front Oncol 2022)	12	mutated	3
Cutaneous Squamous Cell Carcinoma (UCSF, NPJ Genom Med 2021)	3.61446	mutated	3
Desmoplastic Melanoma (Broad Institute, Nat Genet 2015)	5	mutated	1
Metastatic Melanoma (DFCI, Nature Medicine 2019)	0.694444	mutated	1
Acral Melanoma (TGEN, Genome Res 2017)	2.63158	mutated	1
Metastatic Melanoma (UCLA, Cell 2016)	13.1579	mutated	5
Skin Cutaneous Melanoma(Broad, Cancer Discov 2014)	2.5641	mutated	2
Metastatic Melanoma (DFCI, Science 2015)	0.909091	amp	1
Metastatic Melanoma (DFCI, Science 2015)	1.81818	mutated	2
Melanoma (MSK, NEJM 2014)	1.5625	homdel	1
Melanoma (MSK, NEJM 2014)	4.6875	amp	3
Melanoma (MSK, NEJM 2014)	4.6875	mutated	3
Skin Cutaneous Melanoma (TCGA, Firehose Legacy)	2.00893	mutated	9
Cutaneous Melanoma (TCGA, GDC)	1.90678	mutated	9
Skin Cutaneous Melanoma (TCGA, PanCancer Atlas)	2.25225	mutated	10
Melanomas (TCGA, Cell 2015)	2.31214	mutated	8

## Sheet: cancer_types_summary_CLDN7
Cancer Study	Alteration Frequency	Alteration Type	Alteration Count
Cutaneous Squamous Cell Carcinoma (MD Anderson, Clin Cancer Res 2014)	2.5641	mutated	1
Cutaneous Squamous Cell Carcinoma (UCSF, NPJ Genom Med 2021)	1.20482	mutated	1
Metastatic Melanoma (UCLA, Cell 2016)	10.5263	homdel	4
Metastatic Melanoma (DFCI, Science 2015)	1.81818	homdel	2
Melanoma (MSK, NEJM 2014)	1.5625	homdel	1
Melanoma (MSK, NEJM 2014)	1.5625	amp	1
Melanoma (MSK, NEJM 2014)	1.5625	mutated	1
Skin Cutaneous Melanoma (TCGA, Firehose Legacy)	0.446429	homdel	2
Skin Cutaneous Melanoma (TCGA, Firehose Legacy)	0.446429	amp	2
Skin Cutaneous Melanoma (TCGA, Firehose Legacy)	0.446429	mutated	2
Cutaneous Melanoma (TCGA, GDC)	0.211864	homdel	1
Cutaneous Melanoma (TCGA, GDC)	0.211864	amp	1
Cutaneous Melanoma (TCGA, GDC)	0.211864	mutated	1
Skin Cutaneous Melanoma (TCGA, PanCancer Atlas)	0.45045	homdel	2
Skin Cutaneous Melanoma (TCGA, PanCancer Atlas)	0.225225	amp	1
Skin Cutaneous Melanoma (TCGA, PanCancer Atlas)	0.675676	mutated	3
Melanomas (TCGA, Cell 2015)	0.578035	mutated	2

## Sheet: cancer_types_summary_CLDN14
Cancer Study	Alteration Frequency	Alteration Type	Alteration Count
Basal Cell Carcinoma (UNIGE, Nat Genet 2016)	0.793651	mutated	1
Cutaneous Squamous Cell Carcinoma (MD Anderson, Clin Cancer Res 2014)	2.5641	mutated	1
Cutaneous Squamous Cell Carcinoma (UOW, Front Oncol 2022)	12	mutated	3
Cutaneous Squamous Cell Carcinoma (UCSF, NPJ Genom Med 2021)	1.20482	mutated	1
Metastatic Melanoma (DFCI, Nature Medicine 2019)	2.08333	mutated	3
Metastatic Melanoma (UCLA, Cell 2016)	5.26316	homdel	2
Metastatic Melanoma (UCLA, Cell 2016)	2.63158	amp	1
Skin Cutaneous Melanoma(Broad, Cancer Discov 2014)	2.5641	mutated	2
Melanoma (MSK, NEJM 2014)	3.125	homdel	2
Melanoma (MSK, NEJM 2014)	1.5625	amp	1
Melanoma (MSK, NEJM 2014)	1.5625	mutated	1
Skin Cutaneous Melanoma (TCGA, Firehose Legacy)	0.223214	amp	1
Skin Cutaneous Melanoma (TCGA, Firehose Legacy)	0.669643	mutated	3
Cutaneous Melanoma (TCGA, GDC)	0.211864	amp	1
Cutaneous Melanoma (TCGA, GDC)	1.48305	mutated	7
Skin Cutaneous Melanoma (TCGA, PanCancer Atlas)	0.225225	amp	1
Skin Cutaneous Melanoma (TCGA, PanCancer Atlas)	1.57658	mutated	7
Melanomas (TCGA, Cell 2015)	0.867052	mutated	3
Skin Cutaneous Melanoma (Yale, Nat Genet 2012)	0.680272	mutated	1

[truncated: 84 more sheets: cancer_types_summary_CNFN, cancer_types_summary_CTNNB1, cancer_types_summary_CTNND1, cancer_types_summary_DSC1, cancer_types_summary_DSC2, cancer_types_summary_DSC3, cancer_types_summary_DSG1, cancer_types_summary_DSG2, cancer_types_summary_DSG3, cancer_types_summary_DSG4, cancer_types_summary_EVPL, cancer_types_summary_FLG, cancer_types_summary_FLG2, cancer_types_summary_GJB1, cancer_types_summary_GJB2, cancer_types_summary_ITGA6, cancer_types_summary_ITGB4, cancer_types_summary_JUP, cancer_types_summary_KPRP, cancer_types_summary_IVL …]
