# Supplementary material for: zDHHC-Mediated S-Palmitoylation in Skin Health and Its Targeting as a Treatment Perspective
Source: Int J Mol Sci. 2025 Feb 15;26(4):1673. doi: 10.3390/ijms26041673 (PMC11854935; doi:10.3390/ijms26041673)
Supplement: Supplementary file 1 [file ijms-26-01673-s001.zip › Supplementary_File_S9.xls]

## Sheet: cancer_types_summary_EGFR_Cance
Cancer Study	Alteration Frequency	Alteration Type	Alteration Count
Basal Cell Carcinoma (UNIGE, Nat Genet 2016)	9.55631	mutated	28
Cutaneous Squamous Cell Carcinoma (DFCI, Clin Cancer Res 2015)	13.7931	mutated	4
Cutaneous Squamous Cell Carcinoma (MD Anderson, Clin Cancer Res 2014)	7.69231	mutated	3
Cutaneous Squamous Cell Carcinoma (UOW, Front Oncol 2022)	32	mutated	8
Cutaneous Squamous Cell Carcinoma (UCSF, NPJ Genom Med 2021)	7.22892	mutated	6
Desmoplastic Melanoma (Broad Institute, Nat Genet 2015)	5	mutated	1
Metastatic Melanoma (DFCI, Nature Medicine 2019)	4.86111	mutated	7
Melanoma (MSK, Clin Cancer Res 2021)	0.143678	homdel	1
Melanoma (MSK, Clin Cancer Res 2021)	0.287356	amp	2
Melanoma (MSK, Clin Cancer Res 2021)	0.287356	structuralVariant	2
Melanoma (MSK, Clin Cancer Res 2021)	9.33908	mutated	65
Acral Melanoma (TGEN, Genome Res 2017)	2.63158	homdel	1
Acral Melanoma (TGEN, Genome Res 2017)	5.26316	mutated	2
Metastatic Melanoma (UCLA, Cell 2016)	15.7895	amp	6
Metastatic Melanoma (UCLA, Cell 2016)	2.63158	mutated	1
Skin Cutaneous Melanoma (Broad, Cell 2012)	5.78512	mutated	7
Skin Cutaneous Melanoma(Broad, Cancer Discov 2014)	8.97436	mutated	7
Metastatic Melanoma (DFCI, Science 2015)	0.909091	homdel	1
Metastatic Melanoma (DFCI, Science 2015)	0.909091	amp	1
Metastatic Melanoma (DFCI, Science 2015)	4.54545	mutated	5
Melanoma (MSK, NEJM 2014)	18.75	amp	12
Melanoma (MSK, NEJM 2014)	3.125	mutated	2
Skin Cutaneous Melanoma (TCGA, Firehose Legacy)	0.223214	multiple	1
Skin Cutaneous Melanoma (TCGA, Firehose Legacy)	0.223214	homdel	1
Skin Cutaneous Melanoma (TCGA, Firehose Legacy)	0.223214	amp	1
Skin Cutaneous Melanoma (TCGA, Firehose Legacy)	5.13393	mutated	23
Cutaneous Melanoma (TCGA, GDC)	0.211864	multiple	1
Cutaneous Melanoma (TCGA, GDC)	4.87288	amp	23
Cutaneous Melanoma (TCGA, GDC)	6.5678	mutated	31
Skin Cutaneous Melanoma (TCGA, PanCancer Atlas)	0.225225	multiple	1
Skin Cutaneous Melanoma (TCGA, PanCancer Atlas)	0.225225	homdel	1
Skin Cutaneous Melanoma (TCGA, PanCancer Atlas)	0.225225	amp	1
Skin Cutaneous Melanoma (TCGA, PanCancer Atlas)	7.65766	mutated	34
Melanomas (TCGA, Cell 2015)	6.35838	mutated	22
Metastatic Melanoma (MSK, JCO Precis Oncol 2017)	3.0303	mutated	2
Skin Cutaneous Melanoma (Yale, Nat Genet 2012)	2.72109	mutated	4
Access Date for All ERB Family Members from cBIOPORTAL is 11/3/2024

## Sheet: cancer_types_summary_ErbB2_Canc
Cancer Study	Alteration Frequency	Alteration Type	Alteration Count
Basal Cell Carcinoma (UNIGE, Nat Genet 2016)	12.9693	mutated	38
Cutaneous Squamous Cell Carcinoma (DFCI, Clin Cancer Res 2015)	17.2414	mutated	5
Cutaneous Squamous Cell Carcinoma (MD Anderson, Clin Cancer Res 2014)	17.9487	mutated	7
Cutaneous Squamous Cell Carcinoma (UOW, Front Oncol 2022)	24	mutated	6
Cutaneous Squamous Cell Carcinoma (UCSF, NPJ Genom Med 2021)	3.61446	mutated	3
Metastatic Melanoma (DFCI, Nature Medicine 2019)	4.16667	mutated	6
Melanoma (MSK, Clin Cancer Res 2021)	0.143678	structuralVariant	1
Melanoma (MSK, Clin Cancer Res 2021)	5.17241	mutated	36
Acral Melanoma (TGEN, Genome Res 2017)	2.63158	amp	1
Acral Melanoma (TGEN, Genome Res 2017)	5.26316	mutated	2
Skin Cutaneous Melanoma (Broad, Cell 2012)	1.65289	mutated	2
Skin Cutaneous Melanoma(Broad, Cancer Discov 2014)	5.12821	mutated	4
Metastatic Melanoma (DFCI, Science 2015)	0.909091	amp	1
Metastatic Melanoma (DFCI, Science 2015)	3.63636	mutated	4
Melanoma (MSK, NEJM 2014)	9.375	mutated	6
Skin Cutaneous Melanoma (TCGA, Firehose Legacy)	0.223214	multiple	1
Skin Cutaneous Melanoma (TCGA, Firehose Legacy)	1.78571	mutated	8
Cutaneous Melanoma (TCGA, GDC)	0.211864	multiple	1
Cutaneous Melanoma (TCGA, GDC)	0.211864	homdel	1
Cutaneous Melanoma (TCGA, GDC)	2.33051	mutated	11
Skin Cutaneous Melanoma (TCGA, PanCancer Atlas)	0.225225	multiple	1
Skin Cutaneous Melanoma (TCGA, PanCancer Atlas)	6.75676	mutated	30
Melanomas (TCGA, Cell 2015)	2.60116	mutated	9
Metastatic Melanoma (MSK, JCO Precis Oncol 2017)	1.51515	mutated	1
Skin Cutaneous Melanoma (Yale, Nat Genet 2012)	0.680272	mutated	1

## Sheet: cancer_types_summary_ErbB3_Canc
Cancer Study	Alteration Frequency	Alteration Type	Alteration Count
Basal Cell Carcinoma (UNIGE, Nat Genet 2016)	13.9932	mutated	41
Cutaneous Squamous Cell Carcinoma (DFCI, Clin Cancer Res 2015)	13.7931	mutated	4
Cutaneous Squamous Cell Carcinoma (MD Anderson, Clin Cancer Res 2014)	17.9487	mutated	7
Cutaneous Squamous Cell Carcinoma (UOW, Front Oncol 2022)	44	mutated	11
Cutaneous Squamous Cell Carcinoma (UCSF, NPJ Genom Med 2021)	3.61446	mutated	3
Desmoplastic Melanoma (Broad Institute, Nat Genet 2015)	5	mutated	1
Metastatic Melanoma (DFCI, Nature Medicine 2019)	0.694444	amp	1
Metastatic Melanoma (DFCI, Nature Medicine 2019)	6.25	mutated	9
Melanoma (MSK, Clin Cancer Res 2021)	0.143678	amp	1
Melanoma (MSK, Clin Cancer Res 2021)	4.45402	mutated	31
Acral Melanoma (TGEN, Genome Res 2017)	5.26316	mutated	2
Metastatic Melanoma (UCLA, Cell 2016)	2.63158	amp	1
Metastatic Melanoma (UCLA, Cell 2016)	2.63158	mutated	1
Skin Cutaneous Melanoma (Broad, Cell 2012)	5.78512	mutated	7
Skin Cutaneous Melanoma(Broad, Cancer Discov 2014)	7.69231	mutated	6
Metastatic Melanoma (DFCI, Science 2015)	3.63636	homdel	4
Metastatic Melanoma (DFCI, Science 2015)	4.54545	amp	5
Metastatic Melanoma (DFCI, Science 2015)	4.54545	mutated	5
Melanoma (MSK, NEJM 2014)	3.125	homdel	2
Melanoma (MSK, NEJM 2014)	3.125	amp	2
Melanoma (MSK, NEJM 2014)	3.125	mutated	2
Skin Cutaneous Melanoma (TCGA, Firehose Legacy)	0.446429	amp	2
Skin Cutaneous Melanoma (TCGA, Firehose Legacy)	1.78571	mutated	8
Cutaneous Melanoma (TCGA, GDC)	0.423729	amp	2
Cutaneous Melanoma (TCGA, GDC)	2.33051	mutated	11
Skin Cutaneous Melanoma (TCGA, PanCancer Atlas)	0.45045	amp	2
Skin Cutaneous Melanoma (TCGA, PanCancer Atlas)	4.5045	mutated	20
Melanomas (TCGA, Cell 2015)	2.02312	mutated	7
Metastatic Melanoma (MSK, JCO Precis Oncol 2017)	3.0303	amp	2
Metastatic Melanoma (MSK, JCO Precis Oncol 2017)	3.0303	mutated	2
Skin Cutaneous Melanoma (Yale, Nat Genet 2012)	1.36054	mutated	2

## Sheet: cancer_types_summary_ErbB4_Canc
Cancer Study	Alteration Frequency	Alteration Type	Alteration Count
Basal Cell Carcinoma (UNIGE, Nat Genet 2016)	37.2014	mutated	109
Cutaneous Squamous Cell Carcinoma (DFCI, Clin Cancer Res 2015)	31.0345	mutated	9
Cutaneous Squamous Cell Carcinoma (MD Anderson, Clin Cancer Res 2014)	51.2821	mutated	20
Cutaneous Squamous Cell Carcinoma (UOW, Front Oncol 2022)	60	mutated	15
Cutaneous Squamous Cell Carcinoma (UCSF, NPJ Genom Med 2021)	19.2771	mutated	16
Desmoplastic Melanoma (Broad Institute, Nat Genet 2015)	30	mutated	6
Metastatic Melanoma (DFCI, Nature Medicine 2019)	15.9722	mutated	23
Melanoma (MSK, Clin Cancer Res 2021)	0.143678	multiple	1
Melanoma (MSK, Clin Cancer Res 2021)	0.143678	homdel	1
Melanoma (MSK, Clin Cancer Res 2021)	0.143678	structuralVariant	1
Melanoma (MSK, Clin Cancer Res 2021)	22.9885	mutated	160
Acral Melanoma (TGEN, Genome Res 2017)	2.63158	homdel	1
Metastatic Melanoma (UCLA, Cell 2016)	2.63158	multiple	1
Metastatic Melanoma (UCLA, Cell 2016)	5.26316	amp	2
Metastatic Melanoma (UCLA, Cell 2016)	15.7895	mutated	6
Skin Cutaneous Melanoma (Broad, Cell 2012)	15.7025	mutated	19
Skin Cutaneous Melanoma(Broad, Cancer Discov 2014)	7.69231	mutated	6
Melanoma (Broad/Dana Farber, Nature 2012)	19.2308	mutated	5
Metastatic Melanoma (DFCI, Science 2015)	1.81818	amp	2
Metastatic Melanoma (DFCI, Science 2015)	18.1818	mutated	20
Melanoma (MSK, NEJM 2014)	1.5625	homdel	1
Melanoma (MSK, NEJM 2014)	6.25	amp	4
Melanoma (MSK, NEJM 2014)	14.0625	mutated	9
Skin Cutaneous Melanoma (TCGA, Firehose Legacy)	0.223214	multiple	1
Skin Cutaneous Melanoma (TCGA, Firehose Legacy)	13.1696	mutated	59
Cutaneous Melanoma (TCGA, GDC)	0.211864	multiple	1
Cutaneous Melanoma (TCGA, GDC)	0.211864	amp	1
Cutaneous Melanoma (TCGA, GDC)	15.678	mutated	74
Skin Cutaneous Melanoma (TCGA, PanCancer Atlas)	0.225225	multiple	1
Skin Cutaneous Melanoma (TCGA, PanCancer Atlas)	17.1171	mutated	76
Melanomas (TCGA, Cell 2015)	15.6069	mutated	54
Metastatic Melanoma (MSK, JCO Precis Oncol 2017)	9.09091	mutated	6
Skin Cutaneous Melanoma (Yale, Nat Genet 2012)	6.80272	mutated	10

## Sheet: Updated_EGFR
Cancer Study	Method Description	Alteration Frequency	Alteration Type	Alteration Count (# of Cases)
Basal Cell Carcinoma (UNIGE, Nat Genet 2016)	Whole-exome sequencing of 126 basal cell carcinoma tumor/normal pairs; targeted sequencing of 163 sporadic samples (40 tumor/normal pairs) and 4 Gorlin symdrome basal cell carcinomas.	9.55631	mutated	28
Cutaneous Squamous Cell Carcinoma (DFCI, Clin Cancer Res 2015)	Targeted sequencing of 29 metastatic cutaneous squamous cell carcinoma samples.	13.7931	mutated	4
Cutaneous Squamous Cell Carcinoma (MD Anderson, Clin Cancer Res 2014)	Whole-exome sequencing of tumor/normal pairs from 39 aggressive cutaneous squamous cell carcinoma cases.	7.69231	mutated	3
Cutaneous Squamous Cell Carcinoma (UOW, Front Oncol 2022)	Whole genome sequencing of 25 metastatic cutaneous squamous cell carcinoma and their matched normals. Generated by the Ranson Lab 2022.	32	mutated	8
Cutaneous Squamous Cell Carcinoma (UCSF, NPJ Genom Med 2021)	Catalogue of driver genes in cutaneous squamous cell carcinoma. Meta-analysis of 105 normal/tumor pairs.	7.22892	mutated	6
Desmoplastic Melanoma (Broad Institute, Nat Genet 2015)	Exome/Whole Genome sequencing of 20 desmoplastic melanoma tumor/normal pairs.	5	mutated	1
Metastatic Melanoma (DFCI, Nature Medicine 2019)	Whole-exome sequencing of 144 pre-treatment samples from 144 patients with metastatic melanoma treated with anti-PD1 ICB.	4.86111	mutated	7
Melanoma (MSK, Clin Cancer Res 2021)	Targeted sequencing (MSK-IMPACT) of 696 melanoma tumor/normal pairs.	0.143678	homdel	1
		0.287356	amp	2
		0.287356	structuralvariant	2
		9.33908	mutated	65
Acral Melanoma (TGEN, Genome Res 2017)	Whole exome sequencing and transcriptome analysis of 34 Acral Melanoma patients (33 with matched normals).	2.63158	homdel	1
		5.26316	mutated	2
Metastatic Melanoma (UCLA, Cell 2016)	Whole-exome sequencing of 38 pretreated (pembrolizumab, nivolumab) melanoma tumor-normal pairs.	15.7895	amp	6
		2.63158	mutated	1
Skin Cutaneous Melanoma (Broad, Cell 2012)	Whole-exome sequencing of 121 melanoma samples with matched normals.	5.78512	mutated	7
Skin Cutaneous Melanoma (Broad, Cancer Discov 2014)	Exome Sequencing of tumors (with matched normals) from 45 patients with BRAFV600-mutant metastatic melanoma who received vemurafenib or dabrafenib monotherapy.	8.97436	mutated	7
Metastatic Melanoma (DFCI, Science 2015)	Whole-exome sequencing of 110 metastatic melanoma tumor-normal pairs.	0.909091	homdel	1
		0.909091	amp	1
		4.54545	mutated	5
Melanoma (MSK, NEJM 2014)	Whole-exome sequencing of 64 pretreated (ipilimumab or tremelimumab) melanoma tumor-normal pairs.	18.75	amp	12
		3.125	mutated	2
Skin Cutaneous Melanoma (TCGA, Firehose Legacy)	TCGA Skin Cutaneous Melanoma. Source data from GDAC Firehose. Previously known as TCGA Provisional.	0.223214	multiple	1
		0.223214	homdel	1
		0.223214	amp	1
		5.13393	mutated	23
Cutaneous Melanoma (TCGA, GDC)	TCGA Cutaneous Melanoma. Source data from GDC and generated in Jul 2024 using ISB-CGC BigQuery tables.	0.211864	multiple	1
		4.87288	amp	23
		6.5678	mutated	31
Melanomas (TCGA, Cell 2015)	Whole-exome sequencing of 333 primary and/or metastatic melanomas.	6.35838	mutated	22
Metastatic Melanoma (MSK, JCO Precis Oncol 2017)	Targeted sequencing of pre-treatment 66 Melanoma tumor samples.	3.0303	mutated	2
Skin Cutaneous Melanoma (Yale, Nat Genet 2012)	Exome sequencing of 147 melanoma samples with 99 matched normals.	2.72109	mutated	4

## Sheet: Updated_ErbB2
Cancer Study	Method Description	Alteration Frequency	Alteration Type	Alteration Count (# of Cases)
Basal Cell Carcinoma (UNIGE, Nat Genet 2016)	Whole-exome sequencing of 126 basal cell carcinoma tumor/normal pairs; targeted sequencing of 163 sporadic samples (40 tumor/normal pairs) and 4 Gorlin symdrome basal cell carcinomas.	12.9693	mutated	38
Cutaneous Squamous Cell Carcinoma (DFCI, Clin Cancer Res 2015)	Targeted sequencing of 29 metastatic cutaneous squamous cell carcinoma samples.	17.2414	mutated	5
Cutaneous Squamous Cell Carcinoma (MD Anderson, Clin Cancer Res 2014)	Whole-exome sequencing of tumor/normal pairs from 39 aggressive cutaneous squamous cell carcinoma cases.	17.9487	mutated	7
Cutaneous Squamous Cell Carcinoma (UOW, Front Oncol 2022)	Whole genome sequencing of 25 metastatic cutaneous squamous cell carcinoma and their matched normals. Generated by the Ranson Lab 2022.	24	mutated	6
Cutaneous Squamous Cell Carcinoma (UCSF, NPJ Genom Med 2021)	Catalogue of driver genes in cutaneous squamous cell carcinoma. Meta-analysis of 105 normal/tumor pairs.	3.61446	mutated	3
Metastatic Melanoma (DFCI, Nature Medicine 2019)	Whole-exome sequencing of 144 pre-treatment samples from 144 patients with metastatic melanoma treated with anti-PD1 ICB.	4.16667	mutated	6
Melanoma (MSK, Clin Cancer Res 2021)	Targeted sequencing (MSK-IMPACT) of 696 melanoma tumor/normal pairs.	0.143678	structural variant	1
		5.17241	mutated	36
Acral Melanoma (TGEN, Genome Res 2017)	Whole exome sequencing and transcriptome analysis of 34 Acral Melanoma patients (33 with matched normals).	2.63158	amp	1
		5.26316	mutated	2
Skin Cutaneous Melanoma (Broad, Cell 2012)	Whole-exome sequencing of 121 melanoma samples with matched normals.	1.65289	mutated	2
Skin Cutaneous Melanoma (Broad, Cancer Discov 2014)	Exome Sequencing of tumors (with matched normals) from 45 patients with BRAFV600-mutant metastatic melanoma who received vemurafenib or dabrafenib monotherapy.	5.12821	mutated	4
Metastatic Melanoma (DFCI, Science 2015)	Whole-exome sequencing of 110 metastatic melanoma tumor-normal pairs.	0.909091	amp	1
		3.63636	mutated	4
Melanoma (MSK, NEJM 2014)	Whole-exome sequencing of 64 pretreated (ipilimumab or tremelimumab) melanoma tumor-normal pairs.	9.375	mutated	6
Skin Cutaneous Melanoma (TCGA, Firehose Legacy)	TCGA Skin Cutaneous Melanoma. Source data from GDAC Firehose. Previously known as TCGA Provisional.	0.223214	multiple	1
		1.78571	mutated	8
Cutaneous Melanoma (TCGA, GDC)	TCGA Cutaneous Melanoma. Source data from GDC and generated in Jul 2024 using ISB-CGC BigQuery tables.	0.211864	multiple	1
		0.211864	homdel	1
		2.33051	mutated	11
Melanomas (TCGA, Cell 2015)	Whole-exome sequencing of 333 primary and/or metastatic melanomas.	2.60116	mutated	9
Metastatic Melanoma (MSK, JCO Precis Oncol 2017)	Targeted sequencing of pre-treatment 66 Melanoma tumor samples.	1.51515	mutated	1
Skin Cutaneous Melanoma (Yale, Nat Genet 2012)	Exome sequencing of 147 melanoma samples with 99 matched normals.	0.680272	mutated	1

## Sheet: Updated_ErbB3
Cancer Study	Method Description	Alteration Frequency	Alteration Type	Alteration Count (# of Cases)
Basal Cell Carcinoma (UNIGE, Nat Genet 2016)	Whole-exome sequencing of 126 basal cell carcinoma tumor/normal pairs; targeted sequencing of 163 sporadic samples (40 tumor/normal pairs) and 4 Gorlin symdrome basal cell carcinomas.	13.9932	mutated	41
Cutaneous Squamous Cell Carcinoma (DFCI, Clin Cancer Res 2015)	Targeted sequencing of 29 metastatic cutaneous squamous cell carcinoma samples.	13.7931	mutated	4
Cutaneous Squamous Cell Carcinoma (MD Anderson, Clin Cancer Res 2014)	Whole-exome sequencing of tumor/normal pairs from 39 aggressive cutaneous squamous cell carcinoma cases.	17.9487	mutated	7
Cutaneous Squamous Cell Carcinoma (UOW, Front Oncol 2022)	Whole genome sequencing of 25 metastatic cutaneous squamous cell carcinoma and their matched normals. Generated by the Ranson Lab 2022.	44	mutated	11
Cutaneous Squamous Cell Carcinoma (UCSF, NPJ Genom Med 2021)	Catalogue of driver genes in cutaneous squamous cell carcinoma. Meta-analysis of 105 normal/tumor pairs.	3.61446	mutated	3
Desmoplastic Melanoma (Broad Institute, Nat Genet 2015)	Exome/Whole Genome sequencing of 20 desmoplastic melanoma tumor/normal pairs.	5	mutated	1
Metastatic Melanoma (DFCI, Nature Medicine 2019)	Whole-exome sequencing of 144 pre-treatment samples from 144 patients with metastatic melanoma treated with anti-PD1 ICB.	0.694444	amp	1
		6.25	mutated	9
Melanoma (MSK, Clin Cancer Res 2021)	Targeted sequencing (MSK-IMPACT) of 696 melanoma tumor/normal pairs.	0.143678	amp	1
		4.45402	mutated	31
Acral Melanoma (TGEN, Genome Res 2017)	Whole exome sequencing and transcriptome analysis of 34 Acral Melanoma patients (33 with matched normals).	5.26316	mutated	2
Metastatic Melanoma (UCLA, Cell 2016)	Whole-exome sequencing of 38 pretreated (pembrolizumab, nivolumab) melanoma tumor-normal pairs.	2.63158	amp	1
		2.63158	mutated	1
Skin Cutaneous Melanoma (Broad, Cell 2012)	Whole-exome sequencing of 121 melanoma samples with matched normals.	5.78512	mutated	7
Skin Cutaneous Melanoma (Broad, Cancer Discov 2014)	Exome Sequencing of tumors (with matched normals) from 45 patients with BRAFV600-mutant metastatic melanoma who received vemurafenib or dabrafenib monotherapy.	7.69231	mutated	6
Metastatic Melanoma (DFCI, Science 2015)	Whole-exome sequencing of 110 metastatic melanoma tumor-normal pairs.	3.63636	homdel	4
		4.54545	amp	5
		4.54545	mutated	5
Melanoma (MSK, NEJM 2014)	Whole-exome sequencing of 64 pretreated (ipilimumab or tremelimumab) melanoma tumor-normal pairs.	3.125	homdel	2
		3.125	amp	2
		3.125	mutated	2
Skin Cutaneous Melanoma (TCGA, Firehose Legacy)	TCGA Skin Cutaneous Melanoma. Source data from GDAC Firehose. Previously known as TCGA Provisional.	0.446429	amp	2
		1.78571	mutated	8
Cutaneous Melanoma (TCGA, GDC)	TCGA Cutaneous Melanoma. Source data from GDC and generated in Jul 2024 using ISB-CGC BigQuery tables.	0.423729	amp	2
		2.33051	mutated	11
Melanomas (TCGA, Cell 2015)	Whole-exome sequencing of 333 primary and/or metastatic melanomas.	2.02312	mutated	7
Metastatic Melanoma (MSK, JCO Precis Oncol 2017)	Targeted sequencing of pre-treatment 66 Melanoma tumor samples.	3.0303	amp	2
		3.0303	mutated	2
Skin Cutaneous Melanoma (Yale, Nat Genet 2012)	Exome sequencing of 147 melanoma samples with 99 matched normals.	1.36054	mutated	2

## Sheet: Updated_ErbB4
Cancer Study	Method Description	Alteration Frequency	Alteration Type	Alteration Count (# of Cases)
Basal Cell Carcinoma (UNIGE, Nat Genet 2016)	Whole-exome sequencing of 126 basal cell carcinoma tumor/normal pairs; targeted sequencing of 163 sporadic samples (40 tumor/normal pairs) and 4 Gorlin symdrome basal cell carcinomas.	37.2014	mutated	109
Cutaneous Squamous Cell Carcinoma (DFCI, Clin Cancer Res 2015)	Targeted sequencing of 29 metastatic cutaneous squamous cell carcinoma samples.	31.0345	mutated	9
Cutaneous Squamous Cell Carcinoma (MD Anderson, Clin Cancer Res 2014)	Whole-exome sequencing of tumor/normal pairs from 39 aggressive cutaneous squamous cell carcinoma cases.	51.2821	mutated	20
Cutaneous Squamous Cell Carcinoma (UOW, Front Oncol 2022)	Whole genome sequencing of 25 metastatic cutaneous squamous cell carcinoma and their matched normals. Generated by the Ranson Lab 2022.	60	mutated	15
Cutaneous Squamous Cell Carcinoma (UCSF, NPJ Genom Med 2021)	Catalogue of driver genes in cutaneous squamous cell carcinoma. Meta-analysis of 105 normal/tumor pairs.	19.2771	mutated	16
Desmoplastic Melanoma (Broad Institute, Nat Genet 2015)	Exome/Whole Genome sequencing of 20 desmoplastic melanoma tumor/normal pairs.	30	mutated	6
Metastatic Melanoma (DFCI, Nature Medicine 2019)	Whole-exome sequencing of 144 pre-treatment samples from 144 patients with metastatic melanoma treated with anti-PD1 ICB.	15.9722	mutated	23
Melanoma (MSK, Clin Cancer Res 2021)	Targeted sequencing (MSK-IMPACT) of 696 melanoma tumor/normal pairs.	0.143678	multiple	1
		0.143678	homdel	1
		0.143678	structural variant	1
		22.9885	mutated	160
Acral Melanoma (TGEN, Genome Res 2017)	Whole exome sequencing and transcriptome analysis of 34 Acral Melanoma patients (33 with matched normals).	2.63158	homdel	1
Metastatic Melanoma (UCLA, Cell 2016)	Whole-exome sequencing of 38 pretreated (pembrolizumab, nivolumab) melanoma tumor-normal pairs.	2.63158	multiple	1
		5.26316	amp	2
		15.7895	mutated	6
Skin Cutaneous Melanoma (Broad, Cell 2012)	Whole-exome sequencing of 121 melanoma samples with matched normals.	15.7025	mutated	19
Skin Cutaneous Melanoma (Broad, Cancer Discov 2014)	Exome Sequencing of tumors (with matched normals) from 45 patients with BRAFV600-mutant metastatic melanoma who received vemurafenib or dabrafenib monotherapy.	7.69231	mutated	6
Melanoma (Broad/Dana Farber, Nature 2012)	Whole Genome Sequencing of 25 metastatic melanoma samples with matched normals.	19.2308	mutated	5
Metastatic Melanoma (DFCI, Science 2015)	Whole-exome sequencing of 110 metastatic melanoma tumor-normal pairs.	1.81818	amp	2
		18.1818	mutated	20
Melanoma (MSK, NEJM 2014)	Whole-exome sequencing of 64 pretreated (ipilimumab or tremelimumab) melanoma tumor-normal pairs.	1.5625	homdel	1
		6.25	amp	4
		14.0625	mutated	9
Skin Cutaneous Melanoma (TCGA, Firehose Legacy)	TCGA Skin Cutaneous Melanoma. Source data from GDAC Firehose. Previously known as TCGA Provisional.	0.223214	multiple	1
		13.1696	mutated	59
Cutaneous Melanoma (TCGA, GDC)	TCGA Cutaneous Melanoma. Source data from GDC and generated in Jul 2024 using ISB-CGC BigQuery tables.	0.211864	multiple	1
		0.211864	amp	1
		15.678	mutated	74
Melanomas (TCGA, Cell 2015)	Whole-exome sequencing of 333 primary and/or metastatic melanomas.	15.6069	mutated	54
Metastatic Melanoma (MSK, JCO Precis Oncol 2017)	Targeted sequencing of pre-treatment 66 Melanoma tumor samples.	9.09091	mutated	6
Skin Cutaneous Melanoma (Yale, Nat Genet 2012)	Exome sequencing of 147 melanoma samples with 99 matched normals.	6.80272	mutated	10
